# Supplementary material for: catena-Poly[[dinitratocopper(II)]-μ-4,4′′-bis­(1H-benzimidazol-1-yl)-1,1′:4′,1′′-terphen­yl]
Source: Acta Crystallogr Sect E Struct Rep Online. 2011 Apr 16;67(Pt 5):m603. doi: 10.1107/S1600536811013596 (PMC3089250; doi:10.1107/S1600536811013596)
Supplement: Supplementary file 1 [file e-67-0m603-sup1.cif]

##############################################################################
#                                                                            #
# This CIF contains the data in a paper accepted for publication in          #
# Acta Crystallographica Section E. It conforms to the requirements of       #
# Notes for Authors for Acta Crystallographica Section E, and has been       #
# peer reviewed under the auspices of the IUCr Commission on Journals.       #
#                                                                            #
# Full details of the Crystallographic Information File format               #
# are given in the paper "The Crystallographic Information File (CIF):       #
# a New Standard Archive File for Crystallography" by S. R. Hall, F. H.      #
# Allen and I. D. Brown [Acta Cryst. (1991), A47, 655-685].                  #
#                                                                            #
# The current version of the core CIF dictionary is obtainable from          #
# ftp://ftp.iucr.org/pub/cif_core.dic.                                       #
#                                                                            #
# Software is freely available for graphical display of the structure(s)     #
# in this CIF. For information consult the CIF software page                 #
# http://www.iucr.org/resources/cif/software.                                #
#                                                                            #
# This file may be used for bona fide research purposes within the           #
# scientific community so long as proper attribution is given to the journal # 
# article from which it was obtained.                                        #
#                                                                            #
##############################################################################
data_I
_audit_creation_method     SHELXL-97
_chemical_name_systematic
;
<i>catena</i>-Poly[[dinitratocopper(II)]-\m-4,4''-bis(1<i>H</i>-
benzimidazol-1-yl)-1,1':4',1''-terphenyl]
;
_chemical_name_common     ?
_chemical_formula_moiety     'C32 H22 Cu N6 O6'
_chemical_formula_sum     'C32 H22 Cu N6 O6'
_chemical_formula_iupac     '[Cu (N O3)2 (C32 H22 N4)]'
_chemical_formula_weight     650.10
_chemical_melting_point     ?
_symmetry_cell_setting     monoclinic
_symmetry_space_group_name_H-M     'C 2/c'
_symmetry_space_group_name_Hall     '-C 2yc'
loop_
    _symmetry_equiv_pos_as_xyz
    'x, y, z'
    '-x, y, -z+1/2'
    'x+1/2, y+1/2, z'
    '-x+1/2, y+1/2, -z+1/2'
    '-x, -y, -z'
    'x, -y, z-1/2'
    '-x+1/2, -y+1/2, -z'
    'x+1/2, -y+1/2, z-1/2'
_cell_length_a     14.960(3)
_cell_length_b     15.237(3)
_cell_length_c     12.139(2)
_cell_angle_alpha     90.00
_cell_angle_beta     103.94(3)
_cell_angle_gamma     90.00
_cell_volume     2685.7(9)
_cell_formula_units_Z     4
_cell_measurement_reflns_used     4661
_cell_measurement_theta_min     1.94
_cell_measurement_theta_max     28.69
_cell_measurement_temperature     293(2)
_exptl_crystal_description     block
_exptl_crystal_colour     green
_exptl_crystal_size_max     0.20
_exptl_crystal_size_mid     0.18
_exptl_crystal_size_min     0.15
_exptl_crystal_density_diffrn     1.608
_exptl_crystal_density_meas     ?
_exptl_crystal_density_method     'not measured'
_exptl_crystal_F_000     1332
_exptl_absorpt_coefficient_mu     0.875
_exptl_absorpt_correction_type     multi-scan
_exptl_absorpt_process_details     '(CrystalClear; Rigaku/MSC, 2005)'
_exptl_absorpt_correction_T_min     0.839
_exptl_absorpt_correction_T_max     0.877
_exptl_special_details
;
;
_diffrn_ambient_temperature     293(2)
_diffrn_radiation_type     MoK\a
_diffrn_radiation_wavelength     0.71073
_diffrn_radiation_source     'fine-focus sealed tube'
_diffrn_radiation_monochromator     graphite
_diffrn_measurement_device_type     'Rigaku Mercury CCD'
_diffrn_measurement_method     \w
_diffrn_detector_area_resol_mean     9
_diffrn_reflns_number     13493
_diffrn_reflns_av_R_equivalents     0.0437
_diffrn_reflns_av_sigmaI/netI     0.0322
_diffrn_reflns_theta_min     1.94
_diffrn_reflns_theta_max     25.02
_diffrn_reflns_theta_full     25.02
_diffrn_measured_fraction_theta_max     0.997
_diffrn_measured_fraction_theta_full     0.997
_diffrn_reflns_limit_h_min     -17
_diffrn_reflns_limit_h_max     17
_diffrn_reflns_limit_k_min     -18
_diffrn_reflns_limit_k_max     18
_diffrn_reflns_limit_l_min     -14
_diffrn_reflns_limit_l_max     14
_diffrn_standards_number     ?
_diffrn_standards_interval_count     0
_diffrn_standards_interval_time     0
_diffrn_standards_decay_%     0
_refine_special_details
;
Refinement of <i>F</i>^2^ against ALL reflections. The weighted <i>R</i>-factor
<i>wR</i> and goodness of fit <i>S</i> are based on <i>F</i>^2^, conventional
<i>R</i>-factors <i>R</i> are based on <i>F</i>, with <i>F</i> set to zero for
negative <i>F</i>^2^. The threshold expression of <i>F</i>^2^ >
\s(<i>F</i>^2^) is used only for calculating <i>R</i>-factors(gt) <i>etc</i>.
and is not relevant to the choice of reflections for refinement.
<i>R</i>-factors based on <i>F</i>^2^ are statistically about twice as large
as those based on <i>F</i>, and <i>R</i>- factors based on ALL data will be
even larger.
;
_reflns_number_total     2371
_reflns_number_gt     2181
_reflns_threshold_expression     I>2\s(I)
_refine_ls_structure_factor_coef     Fsqd
_refine_ls_matrix_type     full
_refine_ls_R_factor_all     0.0470
_refine_ls_R_factor_gt     0.0436
_refine_ls_wR_factor_gt     0.1212
_refine_ls_wR_factor_ref     0.1238
_refine_ls_goodness_of_fit_ref     1.090
_refine_ls_restrained_S_all     1.090
_refine_ls_number_reflns     2371
_refine_ls_number_parameters     204
_refine_ls_number_restraints     0
_refine_ls_hydrogen_treatment     constr
_refine_ls_weighting_scheme     calc
_refine_ls_weighting_details
         'calc w=1/[\s^2^(Fo^2^)+(0.0735P)^2^+6.1716P] where P=(Fo^2^+2Fc^2^)/3'
_atom_sites_solution_hydrogens     geom
_atom_sites_solution_primary     direct
_atom_sites_solution_secondary     difmap
_refine_ls_shift/su_max     0.001
_refine_ls_shift/su_mean     0.000
_refine_diff_density_max     0.371
_refine_diff_density_min     -0.770
_refine_ls_extinction_method     none
_refine_ls_extinction_coef     ?
loop_
    _atom_type_symbol
    _atom_type_description
    _atom_type_scat_dispersion_real
    _atom_type_scat_dispersion_imag
    _atom_type_scat_source
    'C' 'C' 0.0033 0.0016
                         'International Tables Vol C Tables 4.2.6.8 and 6.1.1.4'
    'H' 'H' 0.0000 0.0000
                         'International Tables Vol C Tables 4.2.6.8 and 6.1.1.4'
    'N' 'N' 0.0061 0.0033
                         'International Tables Vol C Tables 4.2.6.8 and 6.1.1.4'
    'O' 'O' 0.0106 0.0060
                         'International Tables Vol C Tables 4.2.6.8 and 6.1.1.4'
    'Cu' 'Cu' 0.3201 1.2651
                         'International Tables Vol C Tables 4.2.6.8 and 6.1.1.4'
_computing_data_collection     'CrystalClear (Rigaku/MSC, 2005)'
_computing_cell_refinement     'CrystalClear (Rigaku/MSC, 2005)'
_computing_data_reduction     'CrystalClear (Rigaku/MSC, 2005)'
_computing_structure_solution     'SHELXS97 (Sheldrick, 2008)'
_computing_structure_refinement     'SHELXL97 (Sheldrick, 2008)'
_computing_molecular_graphics     'SHELXTL (Sheldrick, 2008)'
_computing_publication_material     'SHELXTL (Sheldrick, 2008)'
loop_
    _atom_site_type_symbol
    _atom_site_label
    _atom_site_fract_x
    _atom_site_fract_y
    _atom_site_fract_z
    _atom_site_U_iso_or_equiv
    _atom_site_adp_type
    _atom_site_calc_flag
    _atom_site_refinement_flags
    _atom_site_occupancy
    _atom_site_symmetry_multiplicity
    _atom_site_disorder_assembly
    _atom_site_disorder_group
    Cu Cu1 1.0000 1.08431(3) 0.7500 0.0158(2) Uani d S 1 2 . .
    N N1 0.90976(16) 1.00076(15) 0.7873(2) 0.0147(5) Uani d . 1 1 . .
    N N2 0.79830(16) 0.95918(15) 0.8684(2) 0.0127(5) Uani d . 1 1 . .
    N N3 1.00584(19) 1.19959(17) 0.5927(2) 0.0228(6) Uani d . 1 1 . .
    C C1 0.86254(19) 1.01906(19) 0.8646(2) 0.0149(6) Uani d . 1 1 . .
    H H1A 0.8733 1.0684 0.9110 0.018 Uiso calc R 1 1 . .
    C C2 0.87224(19) 0.92203(18) 0.7368(2) 0.0124(6) Uani d . 1 1 . .
    C C3 0.89502(19) 0.87094(19) 0.6515(2) 0.0144(6) Uani d . 1 1 . .
    H H3A 0.9423 0.8872 0.6180 0.017 Uiso calc R 1 1 . .
    C C4 0.8443(2) 0.79544(19) 0.6192(2) 0.0176(6) Uani d . 1 1 . .
    H H4A 0.8587 0.7594 0.5641 0.021 Uiso calc R 1 1 . .
    C C5 0.7707(2) 0.77168(19) 0.6684(3) 0.0177(6) Uani d . 1 1 . .
    H H5A 0.7365 0.7217 0.6423 0.021 Uiso calc R 1 1 . .
    C C6 0.74853(18) 0.82031(18) 0.7533(2) 0.0135(6) Uani d . 1 1 . .
    H H6A 0.7009 0.8041 0.7862 0.016 Uiso calc R 1 1 . .
    C C7 0.80152(19) 0.89544(18) 0.7875(2) 0.0119(6) Uani d . 1 1 . .
    C C8 0.73918(18) 0.96045(18) 0.9471(2) 0.0114(6) Uani d . 1 1 . .
    C C9 0.7327(2) 0.8866(2) 1.0116(3) 0.0189(7) Uani d . 1 1 . .
    H H9A 0.7667 0.8365 1.0055 0.023 Uiso calc R 1 1 . .
    C C10 0.6748(2) 0.88846(19) 1.0852(3) 0.0180(6) Uani d . 1 1 . .
    H H10A 0.6696 0.8386 1.1273 0.022 Uiso calc R 1 1 . .
    C C11 0.62384(18) 0.96369(18) 1.0978(2) 0.0113(6) Uani d . 1 1 . .
    C C12 0.63268(18) 1.03720(18) 1.0321(2) 0.0112(6) Uani d . 1 1 . .
    H H12A 0.6000 1.0880 1.0391 0.013 Uiso calc R 1 1 . .
    C C13 0.68927(19) 1.03586(18) 0.9565(2) 0.0116(6) Uani d . 1 1 . .
    H H13A 0.6937 1.0850 0.9127 0.014 Uiso calc R 1 1 . .
    C C14 0.56072(18) 0.96408(18) 1.1761(2) 0.0108(6) Uani d . 1 1 . .
    C C15 0.52982(19) 1.04264(18) 1.2139(2) 0.0129(6) Uani d . 1 1 . .
    H H15A 0.5494 1.0958 1.1903 0.015 Uiso calc R 1 1 . .
    C C16 0.52938(19) 0.88512(19) 1.2128(2) 0.0126(6) Uani d . 1 1 . .
    H H16A 0.5478 0.8320 1.1875 0.015 Uiso calc R 1 1 . .
    O O1 1.06322(14) 1.18409(14) 0.68862(19) 0.0224(5) Uani d . 1 1 . .
    O O2 1.01639(19) 1.26531(16) 0.5384(2) 0.0373(6) Uani d . 1 1 . .
    O O3 0.94347(17) 1.14482(17) 0.5587(2) 0.0352(6) Uani d . 1 1 . .
loop_
    _atom_site_aniso_label
    _atom_site_aniso_U_11
    _atom_site_aniso_U_22
    _atom_site_aniso_U_33
    _atom_site_aniso_U_12
    _atom_site_aniso_U_13
    _atom_site_aniso_U_23
    Cu1 0.0152(3) 0.0149(3) 0.0202(3) 0.000 0.0099(2) 0.000
    N1 0.0161(12) 0.0147(12) 0.0160(12) -0.0024(10) 0.0092(10) -0.0034(10)
    N2 0.0140(12) 0.0135(12) 0.0132(12) 0.0014(9) 0.0084(10) -0.0008(9)
    N3 0.0290(15) 0.0182(14) 0.0267(15) 0.0031(11) 0.0172(13) 0.0032(12)
    C1 0.0163(14) 0.0151(14) 0.0151(14) -0.0004(11) 0.0070(12) -0.0004(12)
    C2 0.0091(13) 0.0161(14) 0.0119(14) -0.0013(10) 0.0024(11) 0.0011(11)
    C3 0.0115(13) 0.0217(15) 0.0117(14) 0.0037(11) 0.0061(11) 0.0003(12)
    C4 0.0203(15) 0.0170(15) 0.0152(15) 0.0047(12) 0.0037(12) -0.0035(12)
    C5 0.0196(15) 0.0118(14) 0.0202(16) -0.0010(12) 0.0020(12) -0.0021(12)
    C6 0.0097(13) 0.0134(13) 0.0182(15) 0.0005(11) 0.0050(12) 0.0044(11)
    C7 0.0130(13) 0.0130(13) 0.0108(14) 0.0031(11) 0.0053(11) 0.0014(11)
    C8 0.0100(13) 0.0145(14) 0.0127(14) -0.0015(11) 0.0085(11) -0.0011(11)
    C9 0.0200(16) 0.0161(15) 0.0262(17) 0.0077(12) 0.0164(13) 0.0053(13)
    C10 0.0199(15) 0.0145(15) 0.0239(16) 0.0048(12) 0.0140(13) 0.0085(12)
    C11 0.0103(13) 0.0148(14) 0.0097(13) -0.0005(11) 0.0040(11) 0.0004(11)
    C12 0.0112(13) 0.0119(14) 0.0113(13) 0.0003(10) 0.0044(11) -0.0013(11)
    C13 0.0140(13) 0.0118(13) 0.0100(13) -0.0020(11) 0.0048(11) 0.0015(11)
    C14 0.0096(13) 0.0156(14) 0.0086(13) 0.0006(10) 0.0046(11) 0.0010(11)
    C15 0.0134(13) 0.0118(14) 0.0156(14) -0.0011(11) 0.0078(12) 0.0019(11)
    C16 0.0142(13) 0.0130(14) 0.0129(14) 0.0015(11) 0.0080(12) -0.0003(11)
    O1 0.0206(11) 0.0194(11) 0.0294(12) -0.0026(9) 0.0102(10) -0.0009(9)
    O2 0.0480(16) 0.0246(13) 0.0474(16) 0.0038(11) 0.0273(13) 0.0133(12)
    O3 0.0337(14) 0.0330(14) 0.0357(14) -0.0083(11) 0.0020(12) 0.0044(11)
_geom_special_details
;
All e.s.d.'s (except the e.s.d. in the dihedral angle between two l.s. planes)
are estimated using the full covariance matrix. The cell e.s.d.'s are taken
into account individually in the estimation of e.s.d.'s in distances, angles
and torsion angles; correlations between e.s.d.'s in cell parameters are only
used when they are defined by crystal symmetry. An approximate (isotropic)
treatment of cell e.s.d.'s is used for estimating e.s.d.'s involving l.s.
planes.
;
loop_
    _geom_bond_atom_site_label_1
    _geom_bond_atom_site_label_2
    _geom_bond_site_symmetry_2
    _geom_bond_distance
    _geom_bond_publ_flag
    Cu1 N1 . 1.985(2) y
    Cu1 N1 2_756 1.985(2) ?
    Cu1 O1 2_756 2.025(2) ?
    Cu1 O1 . 2.025(2) y
    Cu1 O3 . 2.452(3) y
    Cu1 O3 2_756 2.452(3) ?
    N1 C1 . 1.333(4) ?
    N1 C2 . 1.401(4) ?
    N2 C1 . 1.334(4) ?
    N2 C7 . 1.390(4) ?
    N2 C8 . 1.450(3) ?
    N3 O2 . 1.230(3) ?
    N3 O3 . 1.246(4) ?
    N3 O1 . 1.291(4) ?
    C1 H1A . 0.9300 ?
    C2 C3 . 1.401(4) ?
    C2 C7 . 1.406(4) ?
    C3 C4 . 1.382(4) ?
    C3 H3A . 0.9300 ?
    C4 C5 . 1.420(4) ?
    C4 H4A . 0.9300 ?
    C5 C6 . 1.373(4) ?
    C5 H5A . 0.9300 ?
    C6 C7 . 1.398(4) ?
    C6 H6A . 0.9300 ?
    C8 C9 . 1.388(4) ?
    C8 C13 . 1.390(4) ?
    C9 C10 . 1.386(4) ?
    C9 H9A . 0.9300 ?
    C10 C11 . 1.406(4) ?
    C10 H10A . 0.9300 ?
    C11 C12 . 1.400(4) ?
    C11 C14 . 1.493(4) ?
    C12 C13 . 1.390(4) ?
    C12 H12A . 0.9300 ?
    C13 H13A . 0.9300 ?
    C14 C15 . 1.400(4) ?
    C14 C16 . 1.402(4) ?
    C15 C15 2_657 1.394(5) ?
    C15 H15A . 0.9300 ?
    C16 C16 2_657 1.404(5) ?
    C16 H16A . 0.9300 ?
loop_
    _geom_angle_atom_site_label_1
    _geom_angle_atom_site_label_2
    _geom_angle_atom_site_label_3
    _geom_angle_site_symmetry_1
    _geom_angle_site_symmetry_3
    _geom_angle
    _geom_angle_publ_flag
    N1 Cu1 N1 . 2_756 100.24(14) ?
    N1 Cu1 O1 . 2_756 89.66(9) ?
    N1 Cu1 O1 2_756 2_756 165.63(9) ?
    N1 Cu1 O1 . . 165.63(9) ?
    N1 Cu1 O1 2_756 . 89.66(9) ?
    O1 Cu1 O1 2_756 . 82.68(12) ?
    C1 N1 C2 . . 105.2(2) ?
    C1 N1 Cu1 . . 122.08(19) ?
    C2 N1 Cu1 . . 132.22(19) ?
    C1 N2 C7 . . 107.8(2) ?
    C1 N2 C8 . . 124.9(2) ?
    C7 N2 C8 . . 127.2(2) ?
    O2 N3 O3 . . 123.4(3) ?
    O2 N3 O1 . . 119.3(3) ?
    O3 N3 O1 . . 117.3(2) ?
    N1 C1 N2 . . 112.9(3) ?
    N1 C1 H1A . . 123.5 ?
    N2 C1 H1A . . 123.5 ?
    C3 C2 N1 . . 131.0(3) ?
    C3 C2 C7 . . 120.4(3) ?
    N1 C2 C7 . . 108.6(2) ?
    C4 C3 C2 . . 117.2(3) ?
    C4 C3 H3A . . 121.4 ?
    C2 C3 H3A . . 121.4 ?
    C3 C4 C5 . . 121.4(3) ?
    C3 C4 H4A . . 119.3 ?
    C5 C4 H4A . . 119.3 ?
    C6 C5 C4 . . 122.0(3) ?
    C6 C5 H5A . . 119.0 ?
    C4 C5 H5A . . 119.0 ?
    C5 C6 C7 . . 116.3(3) ?
    C5 C6 H6A . . 121.9 ?
    C7 C6 H6A . . 121.9 ?
    N2 C7 C6 . . 131.9(3) ?
    N2 C7 C2 . . 105.4(2) ?
    C6 C7 C2 . . 122.6(3) ?
    C9 C8 C13 . . 120.8(3) ?
    C9 C8 N2 . . 119.8(2) ?
    C13 C8 N2 . . 119.4(2) ?
    C10 C9 C8 . . 119.1(3) ?
    C10 C9 H9A . . 120.5 ?
    C8 C9 H9A . . 120.5 ?
    C9 C10 C11 . . 121.8(3) ?
    C9 C10 H10A . . 119.1 ?
    C11 C10 H10A . . 119.1 ?
    C12 C11 C10 . . 117.5(3) ?
    C12 C11 C14 . . 121.4(2) ?
    C10 C11 C14 . . 121.0(2) ?
    C13 C12 C11 . . 121.4(3) ?
    C13 C12 H12A . . 119.3 ?
    C11 C12 H12A . . 119.3 ?
    C8 C13 C12 . . 119.4(3) ?
    C8 C13 H13A . . 120.3 ?
    C12 C13 H13A . . 120.3 ?
    C15 C14 C16 . . 117.9(3) ?
    C15 C14 C11 . . 121.4(2) ?
    C16 C14 C11 . . 120.7(2) ?
    C15 C15 C14 2_657 . 121.21(16) ?
    C15 C15 H15A 2_657 . 119.4 ?
    C14 C15 H15A . . 119.4 ?
    C14 C16 C16 . 2_657 120.89(16) ?
    C14 C16 H16A . . 119.6 ?
    C16 C16 H16A 2_657 . 119.6 ?
    N3 O1 Cu1 . . 101.61(16) ?
loop_
    _geom_torsion_atom_site_label_1
    _geom_torsion_atom_site_label_2
    _geom_torsion_atom_site_label_3
    _geom_torsion_atom_site_label_4
    _geom_torsion_site_symmetry_1
    _geom_torsion_site_symmetry_2
    _geom_torsion_site_symmetry_3
    _geom_torsion_site_symmetry_4
    _geom_torsion
    _geom_torsion_publ_flag
    N1 Cu1 N1 C1 2_756 . . . 147.7(3) ?
    O1 Cu1 N1 C1 2_756 . . . -21.8(2) ?
    O1 Cu1 N1 C1 . . . . -79.4(4) ?
    N1 Cu1 N1 C2 2_756 . . . -41.6(2) ?
    O1 Cu1 N1 C2 2_756 . . . 148.9(3) ?
    O1 Cu1 N1 C2 . . . . 91.3(4) ?
    C2 N1 C1 N2 . . . . 0.1(3) ?
    Cu1 N1 C1 N2 . . . . 173.00(18) ?
    C7 N2 C1 N1 . . . . -0.3(3) ?
    C8 N2 C1 N1 . . . . 177.6(2) ?
    C1 N1 C2 C3 . . . . -179.0(3) ?
    Cu1 N1 C2 C3 . . . . 9.1(5) ?
    C1 N1 C2 C7 . . . . 0.1(3) ?
    Cu1 N1 C2 C7 . . . . -171.8(2) ?
    N1 C2 C3 C4 . . . . -179.9(3) ?
    C7 C2 C3 C4 . . . . 1.0(4) ?
    C2 C3 C4 C5 . . . . 1.5(4) ?
    C3 C4 C5 C6 . . . . -2.7(4) ?
    C4 C5 C6 C7 . . . . 1.0(4) ?
    C1 N2 C7 C6 . . . . -177.8(3) ?
    C8 N2 C7 C6 . . . . 4.5(5) ?
    C1 N2 C7 C2 . . . . 0.3(3) ?
    C8 N2 C7 C2 . . . . -177.4(3) ?
    C5 C6 C7 N2 . . . . 179.4(3) ?
    C5 C6 C7 C2 . . . . 1.6(4) ?
    C3 C2 C7 N2 . . . . 179.0(3) ?
    N1 C2 C7 N2 . . . . -0.2(3) ?
    C3 C2 C7 C6 . . . . -2.7(4) ?
    N1 C2 C7 C6 . . . . 178.1(2) ?
    C1 N2 C8 C9 . . . . -128.1(3) ?
    C7 N2 C8 C9 . . . . 49.3(4) ?
    C1 N2 C8 C13 . . . . 52.2(4) ?
    C7 N2 C8 C13 . . . . -130.4(3) ?
    C13 C8 C9 C10 . . . . 0.6(4) ?
    N2 C8 C9 C10 . . . . -179.1(3) ?
    C8 C9 C10 C11 . . . . -1.2(5) ?
    C9 C10 C11 C12 . . . . 0.7(4) ?
    C9 C10 C11 C14 . . . . 179.0(3) ?
    C10 C11 C12 C13 . . . . 0.4(4) ?
    C14 C11 C12 C13 . . . . -178.0(3) ?
    C9 C8 C13 C12 . . . . 0.4(4) ?
    N2 C8 C13 C12 . . . . -179.9(2) ?
    C11 C12 C13 C8 . . . . -0.9(4) ?
    C12 C11 C14 C15 . . . . -19.7(4) ?
    C10 C11 C14 C15 . . . . 161.9(3) ?
    C12 C11 C14 C16 . . . . 159.3(3) ?
    C10 C11 C14 C16 . . . . -19.0(4) ?
    C16 C14 C15 C15 . . . 2_657 0.4(5) ?
    C11 C14 C15 C15 . . . 2_657 179.4(3) ?
    C15 C14 C16 C16 . . . 2_657 -1.5(5) ?
    C11 C14 C16 C16 . . . 2_657 179.5(3) ?
    O2 N3 O1 Cu1 . . . . 170.1(2) ?
    O3 N3 O1 Cu1 . . . . -11.7(3) ?
    N1 Cu1 O1 N3 . . . . -28.9(4) ?
    N1 Cu1 O1 N3 2_756 . . . 105.01(17) ?
    O1 Cu1 O1 N3 2_756 . . . -87.19(17) ?
data_global
_journal_date_recd_electronic     2011-04-10
_journal_date_accepted     2011-04-11
_journal_name_full     'Acta Crystallographica, Section E'
_journal_year     2011
_journal_volume     67
_journal_issue      5
_journal_page_first     m603
_journal_page_last     m603
_journal_paper_category     QM
_journal_coeditor_code     HB5843
_publ_contact_author_name     'Hong-Shi Jiang'
_publ_contact_author_address
;
Department of Applied Chemistry
Yuncheng University
Yuncheng, Shanxi 044000
People's Republic of China
;
_publ_contact_author_email     lihuiwf@gmail.com
_publ_contact_author_fax     '8635 9209 0394'
_publ_contact_author_phone     '8635 9209 0394'
_publ_section_title
;\
<i>catena</i>-Poly[[dinitratocopper(II)]-\m-4,4''-bis(1<i>H</i>-benzimidazol-\
1-yl)-1,1':4',1''-terphenyl]
;
loop_
    _publ_author_name
    _publ_author_footnote
    _publ_author_address
    'Jiang, Hong-Shi' .
;
Department of Applied Chemistry
Yuncheng University
Yuncheng, Shanxi 044000
People's Republic of China
;
    'Li, Hui' .
;
Department of Applied Chemistry
Yuncheng University
Yuncheng, Shanxi 044000
People's Republic of China
;
    'Wang, Jian' .
;
Department of Applied Chemistry
Yuncheng University
Yuncheng, Shanxi 044000
People's Republic of China
;
    'Ma, Hui-Xuan' .
;
Department of Applied Chemistry
Yuncheng University
Yuncheng, Shanxi 044000
People's Republic of China
;
    'Zhang, Zhe' .
;
Department of Applied Chemistry
Yuncheng University
Yuncheng, Shanxi 044000
People's Republic of China
;
