# Supplementary material for: catena-Poly[[dinitratocopper(II)]-μ-4,4′′-bis­(1H-benzimidazol-1-yl)-1,1′:4′,1′′-terphen­yl]
Source: Acta Crystallogr Sect E Struct Rep Online. 2011 Apr 16;67(Pt 5):m603. doi: 10.1107/S1600536811013596 (PMC3089250; doi:10.1107/S1600536811013596)
Supplement: Supplementary file 2 [file e-67-0m603-Isup2.hkl]

# 
# h,k,l, Fc-squared, Fo-squared, sigma(Fo-squared) and status flag 
# 
data_I
_shelx_title ' 1 in C2/c' 
_shelx_refln_list_code          4 
_shelx_F_calc_maximum      385.51 
_exptl_crystal_F_000      1332.00 
_reflns_d_resolution_high  0.8403 
 
loop_ 
 _symmetry_equiv_pos_as_xyz 
 'x, y, z' 
 '-x, y, -z+1/2' 
 'x+1/2, y+1/2, z' 
 '-x+1/2, y+1/2, -z+1/2' 
 '-x, -y, -z' 
 'x, -y, z-1/2' 
 '-x+1/2, -y+1/2, -z' 
 'x+1/2, -y+1/2, z-1/2' 
 
_cell_length_a    14.9605 
_cell_length_b    15.2374 
_cell_length_c    12.1388 
_cell_angle_alpha  90.000 
_cell_angle_beta  103.940 
_cell_angle_gamma  90.000 
 
_shelx_F_squared_multiplier     1.000 
 
loop_ 
 _refln_index_h 
 _refln_index_k 
 _refln_index_l 
 _refln_F_squared_calc 
 _refln_F_squared_meas 
 _refln_F_squared_sigma 
 _refln_observed_status 
   2   0   0    11948.33     9743.74    164.34 o 
   4   0   0    30370.15    25620.46    365.93 o 
   6   0   0     4315.10     3516.91     58.66 o 
   8   0   0    11599.73    11637.79    239.87 o 
  10   0   0     1246.52     1178.67     53.97 o 
  12   0   0      861.14      745.87     58.59 o 
  14   0   0     1561.76     1813.80     94.74 o 
  16   0   0     7347.01     7372.43    212.12 o 
   1   1   0    10700.30     8729.79     80.56 o 
   3   1   0     2040.72     1449.82     17.55 o 
   5   1   0       17.62      157.69     17.51 o 
   7   1   0     1468.78     1444.43     24.23 o 
   9   1   0     6439.47     6917.55     93.53 o 
  11   1   0     6979.67     7646.96    133.37 o 
  13   1   0     2510.13     2599.45     75.46 o 
  15   1   0     5033.00     5251.22    110.67 o 
  17   1   0       57.05       33.76     23.74 o 
   0   2   0    42345.86    38885.19    348.62 o 
   2   2   0      790.43     1164.98     12.48 o 
   4   2   0    15681.13    16647.83    152.44 o 
   6   2   0      253.88      283.72     12.92 o 
   8   2   0      436.21      459.15     24.20 o 
  10   2   0     2903.25     3056.84     54.25 o 
  12   2   0     1539.17     1649.48     36.60 o 
  14   2   0      120.72       84.14     22.53 o 
  16   2   0     1449.94     1514.53     93.53 o 
   1   3   0    25760.61    26871.55    205.33 o 
   3   3   0     2045.57     2059.78     17.84 o 
   5   3   0      145.33      225.44     16.34 o 
   7   3   0      449.49      410.17     16.71 o 
   9   3   0      833.91      791.25     26.03 o 
  11   3   0     1061.53     1099.23     47.13 o 
  13   3   0        1.18       36.36     15.64 o 
  15   3   0      707.28      456.86    123.71 o 
  17   3   0     2025.92     1862.39     73.97 o 
   2   4   0     1745.84     1524.20     15.95 o 
   4   4   0     3397.24     3587.55     25.94 o 
   6   4   0      229.70      314.02     26.24 o 
   8   4   0      510.54      582.12     23.22 o 
  10   4   0      429.61      514.02     37.65 o 
  12   4   0      380.61      413.30     47.01 o 
  14   4   0      232.88      214.38     29.67 o 
  16   4   0      154.91      210.03     44.72 o 
   1   5   0       30.97      114.31     14.39 o 
   3   5   0     4692.25     4015.56     52.19 o 
   5   5   0     2299.39     1697.26     27.60 o 
   7   5   0     5441.76     5403.26     80.40 o 
   9   5   0     5534.95     5416.63     95.45 o 
  11   5   0     1502.40     1532.76     38.27 o 
  13   5   0      436.74      402.14     46.96 o 
  15   5   0     3748.54     3960.40    161.83 o 
   0   6   0     2619.15     2396.67     31.72 o 
   2   6   0     2254.52     2066.25     25.92 o 
   4   6   0    15653.66    15352.56    259.49 o 
   6   6   0    22751.13    21291.48    265.56 o 
   8   6   0     9166.23     8486.54    123.95 o 
  10   6   0     7400.63     7625.60    161.74 o 
  12   6   0      449.52      461.48     57.30 o 
  14   6   0      813.56      902.71     56.01 o 
  16   6   0      384.03      348.19     70.88 o 
   1   7   0     1031.85     1056.95     19.70 o 
   3   7   0      811.23      722.05     18.16 o 
   5   7   0    15546.48    16448.03    420.91 o 
   7   7   0     7966.62     8042.49    111.85 o 
   9   7   0     3401.01     3292.25     65.96 o 
  11   7   0      549.60      541.39     39.06 o 
  13   7   0     2660.44     2672.99     71.53 o 
  15   7   0     1373.86     1332.65     77.96 o 
   0   8   0      699.02      625.34     22.98 o 
   2   8   0      416.06      271.94     18.93 o 
   4   8   0     1962.77     2014.99     38.77 o 
   6   8   0     1433.00     1419.75     31.40 o 
   8   8   0     1308.10     1417.50     44.87 o 
  10   8   0      124.10      147.89     28.04 o 
  12   8   0      349.48      382.06     53.03 o 
  14   8   0     1284.81     1356.61     84.98 o 
   1   9   0      270.51      462.00     17.10 o 
   3   9   0     1805.50     1799.08     35.05 o 
   5   9   0     1040.46     1174.02     31.68 o 
   7   9   0       12.71       35.31     12.50 o 
   9   9   0      820.82      699.21     34.50 o 
  11   9   0        0.22       19.74     19.56 o 
  13   9   0       34.98       10.81     14.75 o 
  15   9   0        1.79       43.19     28.58 o 
   0  10   0     1673.93     1850.58     49.72 o 
   2  10   0     1026.91      945.27     35.57 o 
   4  10   0      600.87      576.06     41.86 o 
   6  10   0     1938.94     2011.21     47.15 o 
   8  10   0      789.03      844.90     52.71 o 
  10  10   0     1414.24     1570.51     45.10 o 
  12  10   0     3973.94     3793.07    116.52 o 
  14  10   0      514.56      385.86     64.43 o 
   1  11   0    18898.82    19489.82    236.75 o 
   3  11   0     5038.70     4793.62    103.33 o 
   5  11   0     1439.20     1178.60     28.51 o 
   7  11   0     5182.53     5681.45    115.10 o 
   9  11   0     1442.51     1422.44     43.74 o 
  11  11   0      836.72     1121.38     54.59 o 
  13  11   0      765.64      657.74    105.18 o 
   0  12   0     1950.38     2120.62     94.26 o 
   2  12   0     5194.07     5450.50    100.86 o 
   4  12   0      942.21      878.73     32.10 o 
   6  12   0      241.78      238.80     38.88 o 
   8  12   0     1999.01     2018.21     58.89 o 
  10  12   0     1795.94     1777.56     68.78 o 
  12  12   0     3264.71     2969.58    107.19 o 
   1  13   0     7008.31     7664.76    119.66 o 
   3  13   0       24.17       50.83     17.26 o 
   5  13   0      222.20      311.42     45.97 o 
   7  13   0      613.62      707.68     64.91 o 
   9  13   0     1443.36     1380.17     63.10 o 
  11  13   0      410.74      238.35     46.44 o 
   0  14   0     5586.91     5974.16    150.92 o 
   2  14   0     3264.20     3288.76     66.77 o 
   4  14   0      574.34      508.71     78.19 o 
   6  14   0      182.10      186.69     40.62 o 
   8  14   0      742.52      812.41     73.19 o 
  10  14   0      790.87      784.93    105.88 o 
   1  15   0     6404.91     6296.38    100.53 o 
   3  15   0       27.05       61.50     21.53 o 
   5  15   0      478.28      562.02     75.65 o 
   7  15   0      826.46      727.16     71.08 o 
   9  15   0        0.64      -12.19     35.51 o 
   0  16   0     1809.98     2015.61    104.86 o 
   2  16   0       40.96       42.37     20.21 o 
   4  16   0      296.13      309.54     52.37 o 
   6  16   0     1547.24     1710.03     67.10 o 
   8  16   0      138.13      150.18     37.77 o 
   1  17   0     1583.27     1612.16     76.23 o 
   3  17   0     2281.27     2261.41     73.95 o 
   5  17   0     4361.41     4818.82    153.64 o 
   0  18   0     1384.39     1524.29    222.97 o 
   2  18   0     2637.56     2630.56     83.38 o 
 -17   1   1      565.12      523.49     90.74 o 
 -15   1   1      316.57      337.16     63.67 o 
 -13   1   1      900.71      939.13     45.68 o 
 -11   1   1      229.06      181.34     36.14 o 
  -9   1   1      248.01      307.23     24.24 o 
  -7   1   1      824.92      982.23     18.27 o 
  -5   1   1     3974.38     4558.22     38.12 o 
  -3   1   1    20359.79    20460.22     97.57 o 
  -1   1   1     3240.10     3056.96     36.27 o 
   1   1   1     3375.49     2968.56     33.10 o 
   3   1   1    57466.18    56614.00    542.66 o 
   5   1   1        8.35       88.17     12.68 o 
   7   1   1     1212.65      876.81     22.22 o 
   9   1   1     1307.19     1058.70     40.16 o 
  11   1   1     2822.03     2736.79     70.57 o 
  13   1   1     2659.11     2980.41     75.03 o 
  15   1   1     3414.90     3540.43     92.08 o 
 -16   2   1     3834.07     4078.23    153.73 o 
 -14   2   1      320.71      336.85     47.33 o 
 -12   2   1     4981.05     5303.00     91.59 o 
 -10   2   1      139.44       66.03     11.74 o 
  -8   2   1      404.89      293.06     20.30 o 
  -6   2   1    16756.58    16322.37    239.93 o 
  -4   2   1    18210.01    16920.18     94.02 o 
  -2   2   1    39967.05    35487.39    233.47 o 
   0   2   1     3590.93     2802.02     50.80 o 
   2   2   1    77357.27    73721.30    961.03 o 
   4   2   1     5252.23     5020.51     30.70 o 
   6   2   1     3560.85     3202.45     40.93 o 
   8   2   1       46.92       21.40      9.52 o 
  10   2   1     1515.52     1544.42     42.34 o 
  12   2   1     1942.61     1990.77     42.25 o 
  14   2   1     6819.68     7250.75    118.64 o 
  16   2   1       30.93       85.79     26.57 o 
 -17   3   1      608.73      625.58    115.41 o 
 -15   3   1      106.12      119.04     28.24 o 
 -13   3   1    10192.68    11201.42    166.04 o 
 -11   3   1      548.77      508.21     26.74 o 
  -9   3   1     7934.28     7893.71    100.96 o 
  -7   3   1    16313.52    14839.46    321.25 o 
  -5   3   1    24394.22    21011.40    160.29 o 
  -3   3   1     6386.18     4786.76     52.34 o 
  -1   3   1    11852.41     9680.94    140.61 o 
   1   3   1    13804.45    16873.83    191.54 o 
   3   3   1    32787.91    33386.74    462.64 o 
   5   3   1      258.88      481.85     20.95 o 
   7   3   1     4227.64     4576.37     59.02 o 
   9   3   1      753.45      733.01     61.77 o 
  11   3   1     2195.83     2254.82     44.39 o 
  13   3   1     4877.21     5409.33    105.43 o 
  15   3   1       12.57       36.13     16.01 o 
 -16   4   1     2552.63     2487.34     85.08 o 
 -14   4   1      120.84      118.30     21.84 o 
 -12   4   1     8859.57     9520.93    131.39 o 
 -10   4   1      125.79       50.40     14.16 o 
  -8   4   1    10442.53    10801.30    126.47 o 
  -6   4   1     5800.75     4892.26     55.18 o 
  -2   4   1     1139.50      745.69     11.38 o 
   0   4   1     1383.65     1511.57     23.11 o 
   2   4   1     1291.27     2132.31     19.61 o 
   4   4   1    13848.40    13681.93    162.98 o 
   6   4   1     1639.92     1097.56     20.30 o 
   8   4   1     7519.47     7657.21    118.27 o 
  10   4   1     1451.97     1407.70     42.93 o 
  12   4   1     2739.45     2754.93     66.38 o 
  14   4   1      617.70      571.04     74.16 o 
  16   4   1        8.54       57.15     21.24 o 
 -15   5   1     1129.62      885.82     72.21 o 
 -13   5   1      176.07      172.82     33.33 o 
 -11   5   1     1520.30     1494.96     37.74 o 
  -9   5   1      304.39      330.24     20.84 o 
  -7   5   1     1367.86     1300.72     22.33 o 
  -5   5   1     2431.19     3054.30     38.25 o 
  -3   5   1     3430.16     4153.28     40.37 o 
  -1   5   1       55.41       60.37      9.15 o 
   1   5   1     7192.40     7369.92     77.39 o 
   3   5   1    14108.68    14062.55    206.21 o 
   5   5   1     2251.62     1627.06     28.55 o 
   7   5   1    20345.72    21227.54    399.09 o 
   9   5   1     4667.78     4725.38     85.68 o 
  11   5   1     1603.52     1562.45     43.25 o 
  13   5   1       77.67       69.92     23.32 o 
  15   5   1      192.46      146.36     34.08 o 
 -16   6   1     1821.39     1818.19     95.35 o 
 -14   6   1      573.00      527.45     86.48 o 
 -12   6   1     2263.09     2331.53     64.34 o 
 -10   6   1      675.21      666.86     50.64 o 
  -8   6   1      782.30      823.21     28.01 o 
  -6   6   1      255.06      252.05     35.35 o 
  -4   6   1    19945.22    21877.77    361.09 o 
  -2   6   1     2830.89     4056.66     42.01 o 
   0   6   1     1008.62     1240.94     19.03 o 
   2   6   1     1795.03     2212.47     27.91 o 
   4   6   1      143.02      286.76     37.93 o 
   6   6   1     2420.37     3213.00     55.39 o 
   8   6   1       66.81      113.88     25.15 o 
  10   6   1      559.12      590.05     74.45 o 
  12   6   1     2838.59     2679.66     73.83 o 
  14   6   1      612.37      470.32     67.40 o 
 -15   7   1     1719.31     1536.58    101.15 o 
 -13   7   1      550.54      446.59     69.31 o 
 -11   7   1      849.02      877.75     40.78 o 
  -9   7   1      499.93      480.44     35.08 o 
  -7   7   1     5167.02     5006.14     75.22 o 
  -3   7   1      799.43      510.09     12.22 o 
  -1   7   1      108.11      174.90     15.33 o 
   1   7   1     2262.64     2832.50     38.96 o 
   3   7   1      717.40      703.44     23.39 o 
   5   7   1     4211.50     4116.49     65.95 o 
   7   7   1       12.70       23.90     17.47 o 
   9   7   1      487.37      441.36     57.01 o 
  11   7   1     2279.31     2291.28     49.73 o 
  13   7   1      584.03      612.62     53.55 o 
  15   7   1     1241.68     1121.85     65.67 o 
 -14   8   1       73.81       78.91     21.75 o 
 -12   8   1     3046.58     3285.55     67.68 o 
 -10   8   1     6131.99     6098.38     97.91 o 
  -8   8   1     3973.10     4392.94     71.64 o 
  -6   8   1     1387.06     1146.98     22.88 o 
  -4   8   1    26273.10    28304.02    372.85 o 
  -2   8   1     1493.76     1325.70     22.74 o 
   0   8   1      356.24      337.16     16.08 o 
   2   8   1    11409.73    12298.05    147.74 o 
   4   8   1     6122.65     5748.94     79.32 o 
   6   8   1    10823.25    11882.80    167.99 o 
   8   8   1     4501.67     4901.17     95.79 o 
  10   8   1     1886.43     1844.19     72.95 o 
  12   8   1     2863.56     2896.33     78.50 o 
  14   8   1       16.76       43.50     18.20 o 
 -15   9   1     2009.67     1828.09     96.44 o 
 -13   9   1     2848.66     3042.51    129.61 o 
 -11   9   1     8702.21     9377.12    149.41 o 
  -9   9   1     3258.62     3612.11     59.54 o 
  -7   9   1       93.55       71.42     13.39 o 
  -5   9   1      581.21      418.93     21.36 o 
  -3   9   1     6989.00     6936.50    106.89 o 
  -1   9   1     5712.70     5221.46     70.62 o 
   1   9   1    12348.33    11135.77    305.06 o 
   3   9   1    10126.02    10233.53    139.46 o 
   5   9   1    11812.54    12137.73    173.34 o 
   7   9   1      227.87      147.52     21.22 o 
   9   9   1     2470.50     2636.03     61.03 o 
  11   9   1     1208.96     1225.01     74.01 o 
  13   9   1      725.86      910.66     53.59 o 
 -14  10   1     3752.03     3630.24    146.16 o 
 -12  10   1      269.93      384.14     67.31 o 
 -10  10   1     6278.23     6219.85    109.86 o 
  -8  10   1       45.53       68.74     13.33 o 
  -6  10   1      277.05      273.87     13.48 o 
  -4  10   1     3476.98     3867.98     63.28 o 
  -2  10   1     4852.03     4605.95     74.99 o 
   0  10   1     2760.88     2527.15     49.44 o 
   2  10   1     2231.64     1931.83     39.94 o 
   4  10   1     6757.00     6839.42    108.83 o 
   6  10   1     3058.82     3055.02     65.09 o 
   8  10   1     1088.80     1141.65     39.68 o 
  10  10   1     2263.18     2314.70     74.42 o 
  12  10   1     3118.45     3348.06    120.45 o 
  14  10   1      106.15      139.14     39.31 o 
 -13  11   1      142.75       88.78     30.89 o 
 -11  11   1      728.25      773.96     61.49 o 
  -9  11   1        5.27      -10.34     28.60 o 
  -7  11   1       14.00        6.83     13.64 o 
  -5  11   1      511.38      446.90     31.74 o 
  -3  11   1     2373.07     2505.89     72.57 o 
  -1  11   1     1234.54     1240.11     29.27 o 
   1  11   1     2662.02     2516.15     61.13 o 
   3  11   1      219.16      273.55     39.98 o 
   5  11   1     4290.29     4579.15     84.62 o 
   7  11   1      117.19      125.95     34.05 o 
   9  11   1        2.90       48.47     18.75 o 
  11  11   1     1126.81     1011.20     57.60 o 
  13  11   1      183.15      127.56     39.65 o 
 -12  12   1       63.00       60.25     22.91 o 
 -10  12   1       84.33       59.56     27.93 o 
  -8  12   1      158.55      126.43     34.40 o 
  -6  12   1      105.82      113.65     25.71 o 
  -4  12   1     1010.32      998.40     32.81 o 
  -2  12   1      109.39      127.55     21.05 o 
   0  12   1     2362.57     2307.31     42.68 o 
   2  12   1     4576.50     4979.75    110.72 o 
   4  12   1      404.51      366.25     46.34 o 
   6  12   1      628.20      610.38     40.70 o 
   8  12   1     1094.32     1049.15     40.26 o 
  10  12   1        8.73       43.56     24.96 o 
  12  12   1      345.66      274.87     38.82 o 
 -11  13   1      141.07      208.46     34.69 o 
  -9  13   1      465.13      433.54     67.09 o 
  -7  13   1      624.85      610.57     85.53 o 
  -5  13   1       54.98       76.24     23.73 o 
  -3  13   1       29.20       28.06     22.20 o 
  -1  13   1     1515.60     1470.00     39.37 o 
   1  13   1     1076.06     1019.91     36.87 o 
   3  13   1      583.60      566.36     43.65 o 
   5  13   1       91.53       67.31     22.93 o 
   7  13   1     1259.15     1181.61     59.44 o 
   9  13   1      535.12      485.14     82.59 o 
  11  13   1       78.85       78.97     30.65 o 
 -10  14   1      911.95      972.90     88.97 o 
  -8  14   1     1664.23     1769.37     63.49 o 
  -6  14   1     2400.31     2317.89     94.41 o 
  -4  14   1      679.71      753.92     53.53 o 
  -2  14   1     1892.36     1964.57     55.01 o 
   0  14   1     1352.74     1337.23     39.02 o 
   2  14   1      439.97      549.08     36.20 o 
   4  14   1       29.94       48.99     17.02 o 
   6  14   1      640.48      501.41     82.12 o 
   8  14   1      788.15      715.82    104.06 o 
  10  14   1      877.45      905.62    131.22 o 
  -9  15   1      520.59      599.90     88.91 o 
  -7  15   1     1968.81     2069.18     91.16 o 
  -5  15   1     3233.10     3302.30     85.60 o 
  -3  15   1     3742.29     4015.77    104.47 o 
  -1  15   1      218.74      209.50     41.59 o 
   1  15   1     5488.19     5441.05     92.11 o 
   3  15   1       21.18       61.95     23.92 o 
   5  15   1     1818.49     1841.07    100.43 o 
   7  15   1      812.31      867.42     68.51 o 
   9  15   1     1913.40     2121.63    100.95 o 
  -8  16   1      293.06      239.67     60.46 o 
  -6  16   1     1393.42     1513.66    120.06 o 
  -4  16   1     6075.12     6301.58    198.57 o 
  -2  16   1       31.77       52.81     23.90 o 
   0  16   1     2313.83     2213.04     74.69 o 
   2  16   1      494.55      501.99    102.71 o 
   4  16   1     3351.69     3353.45    121.81 o 
   6  16   1       70.81      103.22     42.50 o 
  -5  17   1      939.42      807.70     70.50 o 
  -3  17   1        3.69       -0.52     29.65 o 
  -1  17   1        8.45       41.33     36.71 o 
   1  17   1     2298.64     2217.41    112.54 o 
   3  17   1       12.82       11.37     34.26 o 
   5  17   1     1524.20     1444.62     59.14 o 
  -2  18   1      258.17      292.60     58.73 o 
   0  18   1       15.30       41.94     35.24 o 
 -16   0   2      661.89      546.73    162.55 o 
 -14   0   2     5249.66     5303.34    162.13 o 
 -12   0   2      330.39      284.23     24.06 o 
 -10   0   2     2371.81     2304.81     51.22 o 
  -8   0   2       28.78       38.71      9.27 o 
  -6   0   2     1592.78     2125.88     34.32 o 
  -4   0   2     1448.03     1456.51     24.22 o 
  -2   0   2     1715.89     2008.40     19.81 o 
   0   0   2    24658.13    24620.12    316.28 o 
   2   0   2    78050.61    75517.93   1198.76 o 
   4   0   2    10077.52     8995.43    150.30 o 
   6   0   2     1772.37     1475.85     36.93 o 
   8   0   2     4664.14     4628.73    122.32 o 
  10   0   2     4749.80     5155.70    129.08 o 
  12   0   2     2354.62     2624.70     86.00 o 
  14   0   2       48.24       45.57     28.61 o 
  16   0   2     3074.65     2899.99    587.20 o 
 -17   1   2      652.62      529.96    100.25 o 
 -15   1   2     1237.43     1380.27     64.10 o 
 -13   1   2     3086.39     3207.98     63.90 o 
 -11   1   2     3269.79     3154.79     47.38 o 
  -9   1   2    29822.90    32063.77    373.63 o 
  -7   1   2     4674.70     4449.21     50.83 o 
  -5   1   2     3877.52     3199.27     37.35 o 
  -3   1   2       20.72      141.77      7.78 o 
  -1   1   2    12190.46    11935.09     89.50 o 
   1   1   2    25956.76    22781.95    257.86 o 
   3   1   2    53479.96    65619.41    524.91 o 
   5   1   2     1482.75     1126.62     20.78 o 
   7   1   2     2333.85     2056.97     39.07 o 
   9   1   2     4825.02     5178.25     91.02 o 
  11   1   2     3793.21     3907.10     91.25 o 
  13   1   2     1276.73     1390.75    118.25 o 
  15   1   2     4301.13     4487.97    134.71 o 
 -16   2   2      627.31      374.61     73.75 o 
 -14   2   2     2672.40     2490.61     63.71 o 
 -12   2   2     2597.33     2606.22     52.61 o 
 -10   2   2     2344.77     2054.49     40.63 o 
  -8   2   2     1610.29     1128.10     18.18 o 
  -6   2   2    18148.26    16626.05    178.47 o 
  -4   2   2     9464.75     7355.19     82.37 o 
  -2   2   2     8510.40     7705.55    106.38 o 
   0   2   2     6075.37     5098.73     86.69 o 
   2   2   2   148619.55   144848.89  16435.38 o 
   4   2   2      102.85       53.91     10.54 o 
   6   2   2     2451.22     2590.74     37.45 o 
   8   2   2      418.56      354.45     33.20 o 
  10   2   2     6564.45     7162.11    120.39 o 
  12   2   2        8.26       24.36     15.92 o 
  14   2   2      162.81      124.24     38.19 o 
  16   2   2        6.45       41.53     30.08 o 
 -17   3   2       53.50       34.19     26.21 o 
 -15   3   2       25.49       59.86     36.00 o 
 -13   3   2      687.77      757.92     35.36 o 
 -11   3   2        7.81        6.74      9.45 o 
  -9   3   2      763.20      827.61     25.06 o 
  -7   3   2      148.68      156.54     18.74 o 
  -5   3   2       56.48       55.52      8.29 o 
  -3   3   2      319.74      456.31     13.92 o 
  -1   3   2     6440.14     7266.59     96.79 o 
   1   3   2    26210.78    27520.49    384.47 o 
   3   3   2     3753.63     4877.56     44.43 o 
   5   3   2     2436.12     2455.79     33.63 o 
   7   3   2      399.06      525.75     31.51 o 
   9   3   2       59.72       68.97     19.33 o 
  11   3   2       15.57       30.69     15.64 o 
  13   3   2      205.65      165.69     33.72 o 
  15   3   2      152.71      145.63     26.89 o 
 -16   4   2     3444.44     3370.86     97.24 o 
 -14   4   2      156.01      167.19     37.29 o 
 -12   4   2       39.56       31.65      7.94 o 
 -10   4   2     6573.64     7034.75     96.21 o 
  -8   4   2     5339.62     5592.49     69.42 o 
  -6   4   2     8416.29     7338.76    170.17 o 
  -4   4   2    27711.24    24761.83    203.00 o 
  -2   4   2    23006.56    21358.06    256.40 o 
   0   4   2     5984.04     6249.32     71.33 o 
   2   4   2       89.03      268.31     23.21 o 
   4   4   2     1310.58     1889.81     24.85 o 
   6   4   2    21896.86    21735.97    409.59 o 
   8   4   2     6273.31     6828.63    106.18 o 
  10   4   2      971.52      935.70     44.46 o 
  12   4   2       14.53       42.56     17.82 o 
  14   4   2     1522.73     1545.20     69.16 o 
  16   4   2      334.83      300.00     49.31 o 
 -17   5   2     2885.98     2923.02     77.75 o 
 -15   5   2     1277.27     1264.19     87.42 o 
 -13   5   2     2768.88     2891.85     60.15 o 
 -11   5   2     2763.63     2755.27     55.53 o 
  -9   5   2     3989.63     3938.14     53.80 o 
  -7   5   2     6915.11     6162.62    100.55 o 
  -5   5   2    21768.33    19681.87    316.35 o 
  -3   5   2     5180.21     3760.12     47.92 o 
  -1   5   2     4907.76     4516.87     35.05 o 
   1   5   2       17.63       42.71      9.78 o 
   3   5   2      732.42      806.19     17.48 o 
   5   5   2     6111.37     6315.58     89.25 o 
   7   5   2     5013.74     4740.97     80.66 o 
   9   5   2     6641.59     6628.90    118.58 o 
  11   5   2     1369.50     1645.27    252.05 o 
  13   5   2      311.16      359.94     51.00 o 
  15   5   2     1885.35     2042.97     72.40 o 
 -16   6   2     2321.09     2233.85    108.85 o 
 -14   6   2     2527.70     2620.12     73.62 o 
 -12   6   2      680.49      662.40     46.27 o 
 -10   6   2     4469.72     4818.84     68.10 o 
  -8   6   2     2138.74     2095.34     40.69 o 
  -6   6   2     8288.54     8845.43    123.47 o 
  -4   6   2     5255.98     5031.34     68.48 o 
  -2   6   2     8625.97     8427.96     91.55 o 
   0   6   2     2398.78     1967.74     30.01 o 
   2   6   2     1056.49      851.49     19.06 o 
   4   6   2     1772.27     1322.34     24.31 o 
   6   6   2    15637.73    16689.22    384.48 o 
   8   6   2     4817.15     4929.88     84.85 o 
  10   6   2     2293.37     2289.38     57.35 o 
  12   6   2      440.68      515.77     69.81 o 
  14   6   2     1977.82     1945.24     97.67 o 
 -15   7   2     4937.42     4854.70    115.34 o 
 -13   7   2      644.64      704.46     79.89 o 
 -11   7   2       20.18       23.76     14.70 o 
  -9   7   2     3943.92     3958.94     63.59 o 
  -7   7   2     2469.82     2524.65     44.69 o 
  -5   7   2     2040.15     2114.00     40.25 o 
  -3   7   2     4625.70     4560.19     85.90 o 
  -1   7   2    11764.22    11151.28    161.30 o 
   1   7   2     6945.85     5685.35     67.87 o 
   3   7   2     8247.65     7604.92     97.26 o 
   5   7   2    11243.85    11820.95    148.31 o 
   7   7   2     4470.54     4452.83     72.87 o 
   9   7   2      196.91      186.48     33.36 o 
  11   7   2      305.32      278.43     38.74 o 
  13   7   2      570.81      493.43     65.58 o 
  15   7   2      502.86      512.23     76.29 o 
 -14   8   2     1568.61     1470.19    121.14 o 
 -12   8   2      709.92      739.79     38.61 o 
 -10   8   2      783.91      835.49     42.42 o 
  -8   8   2     2906.53     2799.60     47.26 o 
  -6   8   2        8.68       29.60     17.87 o 
  -4   8   2      487.56      511.65     36.10 o 
  -2   8   2      905.13      791.46     20.67 o 
   0   8   2     5318.34     5236.98     69.37 o 
   2   8   2     2091.47     1583.45     27.69 o 
   4   8   2    12188.70    12440.97    185.00 o 
   6   8   2     1384.67     1361.72     38.99 o 
   8   8   2        7.05       -0.17     21.91 o 
  10   8   2      208.28      154.04     30.73 o 
  12   8   2      226.48      187.25     36.54 o 
  14   8   2       11.56        4.58     25.99 o 
 -15   9   2      385.78      234.36     83.34 o 
 -13   9   2     1422.51     1247.78     75.21 o 
 -11   9   2      148.32      168.48     27.67 o 
  -9   9   2      294.34      279.44     27.36 o 
  -7   9   2      138.33      158.62     37.74 o 
  -5   9   2     1478.74     1733.09     52.66 o 
  -3   9   2     1127.84     1778.86     33.96 o 
  -1   9   2     5412.61     5893.00     92.95 o 
   1   9   2       60.82       83.93     14.12 o 
   3   9   2     1366.24     1381.20     29.00 o 
   5   9   2       76.37       67.01     15.95 o 
   7   9   2     1780.44     2100.93     52.13 o 
   9   9   2      440.16      513.74     60.08 o 
  11   9   2      405.85      369.18     58.08 o 
  13   9   2       28.80       26.56     19.37 o 
 -14  10   2       98.34       83.85     37.98 o 
 -12  10   2      105.01      112.39     29.92 o 
 -10  10   2     2050.61     1984.75     76.19 o 
  -8  10   2     1108.15     1076.39     49.31 o 
  -6  10   2       30.98       47.81     21.60 o 
  -4  10   2        5.96       17.98     21.07 o 
  -2  10   2     1088.13     1051.37     36.28 o 
   0  10   2    11778.05    12510.97    215.86 o 
   2  10   2     1814.80     1717.40     52.76 o 
   4  10   2     1478.92     1416.18     36.50 o 
   6  10   2      925.56      999.58     33.26 o 
   8  10   2       40.30       56.24     17.46 o 
  10  10   2      246.02      243.03     33.22 o 
  12  10   2      308.69      285.95     39.48 o 
 -13  11   2     1028.64     1008.51     75.03 o 
 -11  11   2     1883.19     1749.01     60.22 o 
  -9  11   2      165.59      125.80     26.61 o 
  -7  11   2      620.80      644.44     51.89 o 
  -5  11   2      128.00       99.93     29.14 o 
  -3  11   2       28.44       12.92      7.52 o 
  -1  11   2     3756.48     3624.69     67.50 o 
   1  11   2    11025.63    11297.22    171.06 o 
   3  11   2    19324.53    20895.98    469.26 o 
   5  11   2     1614.67     1622.33     46.94 o 
   7  11   2       31.57       52.25     14.76 o 
   9  11   2      433.32      378.86     61.53 o 
  11  11   2     1142.89     1056.62     87.73 o 
 -12  12   2     2714.13     2670.19    104.55 o 
 -10  12   2     3130.18     3368.19     88.18 o 
  -8  12   2     6969.92     6946.64    133.96 o 
  -6  12   2     2178.25     2283.91     58.16 o 
  -4  12   2      576.32      581.53     55.20 o 
  -2  12   2      103.06       68.77     14.68 o 
   0  12   2    10644.57    10683.00    201.37 o 
   2  12   2       20.97       27.43     19.46 o 
   4  12   2      758.38      698.25     37.20 o 
   6  12   2       79.16       90.92     22.63 o 
   8  12   2     2949.10     2961.53     60.88 o 
  10  12   2      191.89      186.63     59.46 o 
  12  12   2     1472.65     1341.84     84.16 o 
 -11  13   2     1694.34     1772.53    100.67 o 
  -9  13   2      699.16      995.52     87.68 o 
  -7  13   2     4869.53     5358.76    121.77 o 
  -5  13   2     4509.01     4616.44    102.97 o 
  -3  13   2     2692.30     2628.93     79.28 o 
  -1  13   2     6105.35     6199.22    152.77 o 
   1  13   2     3298.88     3386.08     73.50 o 
   3  13   2    18313.19    20262.77    238.49 o 
   5  13   2       10.08       21.61     19.49 o 
   7  13   2     2527.33     2407.88     67.94 o 
   9  13   2     2994.45     2881.62    137.78 o 
  11  13   2      695.95      802.41    125.26 o 
 -10  14   2     1435.21     1473.22     58.43 o 
  -8  14   2     4579.12     4400.93    143.17 o 
  -6  14   2     1502.78     1568.74     67.62 o 
  -4  14   2      324.27      328.97     57.83 o 
  -2  14   2     1341.53     1373.76     46.66 o 
   0  14   2      737.27      707.09     53.81 o 
   2  14   2     4660.19     4743.49     88.00 o 
   4  14   2      438.77      351.88     54.21 o 
   6  14   2       12.63       29.95     23.20 o 
   8  14   2     1265.06     1260.88     82.59 o 
  10  14   2      588.25      337.19    131.74 o 
  -9  15   2     1321.31     1063.71     78.67 o 
  -7  15   2       49.31       76.82     37.85 o 
  -5  15   2     3822.89     3831.83    127.25 o 
  -3  15   2       33.29       36.52     28.84 o 
  -1  15   2       10.51       35.33     23.34 o 
   1  15   2      325.12      341.15     62.45 o 
   3  15   2     1383.21     1376.73     48.99 o 
   5  15   2      663.32      661.10    100.69 o 
   7  15   2      180.38      184.06     40.41 o 
  -8  16   2       89.23      139.29     43.05 o 
  -6  16   2     3324.28     3360.31     95.25 o 
  -4  16   2     1293.01     1202.76     66.58 o 
  -2  16   2      137.15      126.83     26.75 o 
   0  16   2      118.06       96.59     33.74 o 
   2  16   2     1231.54     1168.95     84.11 o 
   4  16   2     1028.97      794.59    105.72 o 
   6  16   2      362.19      356.67     61.32 o 
  -5  17   2      630.18      504.30     96.60 o 
  -3  17   2     2062.13     2077.08     82.79 o 
  -1  17   2       91.61      106.60     48.68 o 
   1  17   2      371.78      344.68     81.10 o 
   3  17   2      224.66      205.91     54.45 o 
 -17   1   3     1650.55     1694.12     80.29 o 
 -15   1   3       38.54       25.38     24.30 o 
 -13   1   3     1633.50     1563.49     64.00 o 
 -11   1   3     7100.16     7630.07    112.23 o 
  -9   1   3      147.15      270.02     14.91 o 
  -7   1   3     5026.53     6282.66     80.12 o 
  -5   1   3     2333.50     2728.27     41.36 o 
  -3   1   3     8594.08     8570.42     82.50 o 
  -1   1   3    11790.62    12743.20    114.18 o 
   1   1   3     3067.79     3484.58     27.61 o 
   3   1   3     2997.07     4144.69     47.97 o 
   5   1   3     3155.40     3112.84     45.11 o 
   7   1   3      592.44      739.45     30.37 o 
   9   1   3       41.21       63.92     18.80 o 
  11   1   3       38.02       54.59     20.33 o 
  13   1   3      301.86      283.24     35.95 o 
  15   1   3        5.70       20.40     18.01 o 
 -16   2   3       10.77       36.08     27.32 o 
 -14   2   3     4258.79     4341.29    107.24 o 
 -12   2   3     3247.14     3220.91     54.82 o 
 -10   2   3     4624.02     4723.16     64.07 o 
  -8   2   3     1373.44     1070.61     23.15 o 
  -6   2   3     5318.57     5363.03     82.68 o 
  -4   2   3      968.13     1494.26     14.54 o 
  -2   2   3      156.15      111.57     12.62 o 
   0   2   3     1852.10     2597.46     25.08 o 
   2   2   3    50696.10    51150.56    440.46 o 
   4   2   3    24321.06    24265.18    394.31 o 
   6   2   3      972.16      651.51     22.65 o 
   8   2   3     6477.81     6950.78    105.99 o 
  10   2   3     1477.83     1358.82     38.75 o 
  12   2   3     1179.26     1168.91     50.48 o 
  14   2   3      732.86      710.68     76.06 o 
 -17   3   3     2865.91     2792.96    103.74 o 
 -15   3   3      881.19      978.30     68.16 o 
 -13   3   3      136.04       84.15     18.38 o 
 -11   3   3    12258.35    12814.77    154.99 o 
  -9   3   3     1915.42     1438.42     21.15 o 
  -7   3   3    16083.85    15166.73    176.91 o 
  -5   3   3    22196.98    20063.42    241.42 o 
  -3   3   3    14662.57    12743.69     98.53 o 
  -1   3   3    28306.32    27325.14    296.99 o 
   1   3   3     3152.60     2439.82     24.85 o 
   3   3   3    21300.19    19433.15    243.16 o 
   5   3   3    22384.09    19995.82    415.44 o 
   7   3   3     1850.23     1339.26     36.64 o 
   9   3   3    10014.80    10763.67    171.99 o 
  11   3   3     8078.30     8189.68    138.86 o 
  13   3   3     3515.67     3715.59     71.33 o 
  15   3   3      475.45      528.46     78.18 o 
 -16   4   3     1170.12     1211.59    120.52 o 
 -14   4   3     4294.54     4623.88    109.19 o 
 -12   4   3     6004.33     6157.67     81.39 o 
 -10   4   3     3071.03     2973.14     46.13 o 
  -8   4   3     5335.92     4667.39     61.70 o 
  -6   4   3    12664.50    11787.25    176.50 o 
  -4   4   3    38926.49    35855.49    368.41 o 
  -2   4   3     6927.90     5355.44     53.71 o 
   0   4   3     3355.08     2760.01     31.35 o 
   2   4   3     1585.57     1419.86     20.63 o 
   4   4   3    26733.79    27864.04    308.06 o 
   6   4   3     3540.47     4595.28     70.51 o 
   8   4   3     6891.02     7430.56    110.62 o 
  10   4   3     1457.51     1310.29     45.52 o 
  12   4   3     5720.62     5680.00    163.79 o 
  14   4   3       54.89      127.12     29.18 o 
 -17   5   3       75.92      121.19     47.31 o 
 -15   5   3       90.28      110.41     33.63 o 
 -13   5   3     1857.28     1846.81     78.04 o 
 -11   5   3     1987.25     2009.86     31.08 o 
  -9   5   3     1377.13     1505.33     26.94 o 
  -7   5   3      340.25      341.83     16.97 o 
  -5   5   3     6210.80     6421.69    103.54 o 
  -3   5   3    15350.02    15273.04    242.22 o 
  -1   5   3    13055.66    14081.81    227.44 o 
   1   5   3      239.19      174.52     19.30 o 
   3   5   3      230.77      382.39     27.06 o 
   5   5   3     2453.23     2836.47     52.33 o 
   7   5   3      326.82      347.25     38.71 o 
   9   5   3     1822.24     2165.97     49.46 o 
  11   5   3      462.54      482.92     62.62 o 
  13   5   3      123.05      151.45     25.53 o 
  15   5   3     1230.44     1037.68    128.76 o 
 -16   6   3      118.93       93.52     31.18 o 
 -14   6   3      861.91      892.62     61.54 o 
 -12   6   3     4711.67     5078.86     87.74 o 
 -10   6   3      660.69      661.23     24.96 o 
  -8   6   3     5031.47     5691.30     86.30 o 
  -6   6   3      358.47      374.73     18.62 o 
  -4   6   3      240.53      400.63     19.91 o 
  -2   6   3    15821.38    19865.04    305.79 o 
   0   6   3      252.78      230.52     19.43 o 
   2   6   3       67.47      104.75     20.04 o 
   4   6   3     1113.68     1544.11     29.72 o 
   6   6   3      340.13      395.48     37.01 o 
   8   6   3     2231.98     2323.16     48.00 o 
  10   6   3      720.42      691.81     72.66 o 
  12   6   3     1361.62     1249.92     61.58 o 
  14   6   3        1.15       26.97     24.13 o 
 -15   7   3      707.15      726.07    153.75 o 
 -13   7   3     8665.01     8966.89    104.52 o 
 -11   7   3      684.00      747.04     44.18 o 
  -9   7   3     3141.54     3441.25     55.93 o 
  -7   7   3     8647.94     8288.01    164.36 o 
  -5   7   3      891.75      674.09     29.28 o 
  -3   7   3     5719.62     5429.67     89.45 o 
   1   7   3     1659.76     1585.96     27.31 o 
   3   7   3       26.60       17.86     13.61 o 
   5   7   3       67.47      117.76     19.64 o 
   7   7   3      205.97      226.85     29.95 o 
   9   7   3        4.75       19.52     18.42 o 
  11   7   3      685.33      727.72     86.59 o 
  13   7   3     1729.56     1700.82     94.38 o 
 -14   8   3      525.17      400.35     94.72 o 
 -12   8   3      212.81      169.84     32.22 o 
 -10   8   3       27.84       36.78     12.75 o 
  -8   8   3     2521.82     2604.37    125.42 o 
  -6   8   3     1675.83     1513.21     37.06 o 
  -4   8   3     5123.29     4810.47    116.26 o 
  -2   8   3    26024.64    27058.22    357.95 o 
   0   8   3     6012.03     5344.49     77.28 o 
   2   8   3     5812.37     6027.93     90.49 o 
   4   8   3     1162.39     1131.79     32.98 o 
   6   8   3     6254.73     6343.44     96.67 o 
   8   8   3     1799.79     1778.12     46.21 o 
  10   8   3     1327.30     1470.61     59.27 o 
  12   8   3     1765.95     1794.29     72.27 o 
  14   8   3     2935.33     2755.08     76.66 o 
 -15   9   3      532.72      378.60    125.52 o 
 -13   9   3    10009.69    10015.47    147.17 o 
 -11   9   3      667.05      667.53     38.36 o 
  -9   9   3      515.66      562.25     47.42 o 
  -7   9   3       18.76       47.55     22.85 o 
  -5   9   3     2485.92     2504.62     78.59 o 
  -3   9   3     3560.68     3364.91     70.07 o 
  -1   9   3     2443.61     1729.32     41.22 o 
   1   9   3     6044.28     6150.01     93.57 o 
   3   9   3    10482.51    10483.40    156.69 o 
   5   9   3     1764.11     1573.05     45.35 o 
   7   9   3     4029.76     3844.65     76.00 o 
   9   9   3       25.56       26.40     25.53 o 
  11   9   3       38.82       76.09     22.31 o 
  13   9   3     1645.80     1763.21    105.69 o 
 -14  10   3     1292.02     1204.93     86.46 o 
 -12  10   3     1318.79     1327.37     53.82 o 
 -10  10   3     4647.63     4653.75    103.95 o 
  -8  10   3      276.73      259.23     48.83 o 
  -6  10   3     1726.40     1559.78     54.86 o 
  -4  10   3      989.21      971.92     36.93 o 
  -2  10   3     8139.28     9030.79    131.05 o 
   0  10   3      856.59      806.93     24.53 o 
   2  10   3      450.15      423.84     34.42 o 
   4  10   3      378.96      403.24     40.93 o 
   6  10   3     5312.23     5302.28     83.71 o 
   8  10   3      205.52      195.19     26.10 o 
  10  10   3      554.44      576.43     74.03 o 
  12  10   3      229.99      176.84     37.21 o 
 -13  11   3     1605.11     1312.81    184.69 o 
 -11  11   3        4.16       43.60     25.89 o 
  -9  11   3     4547.96     4414.32     96.13 o 
  -7  11   3       26.66       70.04     18.65 o 
  -5  11   3     1372.33     1469.52     42.42 o 
  -3  11   3     3720.67     4120.23     87.12 o 
  -1  11   3      460.15      461.84     45.04 o 
   1  11   3       83.69       54.82     19.01 o 
   3  11   3     4588.66     4769.27     97.68 o 
   5  11   3     1660.03     1672.95     43.04 o 
   7  11   3     1965.69     2154.90     67.92 o 
   9  11   3      173.22      230.11     33.01 o 
  11  11   3      801.24      638.24     98.96 o 
 -12  12   3       51.03       23.04     24.58 o 
 -10  12   3        2.05       43.75     24.43 o 
  -8  12   3     1843.54     1821.01     63.62 o 
  -6  12   3       11.26       27.46     22.73 o 
  -4  12   3     1419.87     1463.53     57.51 o 
  -2  12   3      372.87      373.19     22.98 o 
   0  12   3      473.71      498.60     50.90 o 
   2  12   3     2463.46     2754.93     66.96 o 
   4  12   3       56.84       56.91     20.81 o 
   6  12   3     1437.55     1436.34     61.08 o 
   8  12   3      137.47       80.66     21.26 o 
  10  12   3     1095.32      851.10    112.89 o 
 -11  13   3     1529.96     1312.23     81.91 o 
  -9  13   3      241.09      242.03     51.83 o 
  -7  13   3      448.32      517.47     87.62 o 
  -5  13   3      859.34      898.59     45.70 o 
  -3  13   3     2395.74     2263.37     55.60 o 
  -1  13   3     1894.72     1794.62     48.17 o 
   1  13   3      321.80      264.85     37.46 o 
   3  13   3     2005.69     2112.53     48.91 o 
   5  13   3      477.19      405.96     46.42 o 
   7  13   3       54.71       46.04     20.44 o 
   9  13   3      422.14      432.59     66.69 o 
 -10  14   3      515.98      474.39     93.26 o 
  -8  14   3     2259.64     2238.21     91.30 o 
  -6  14   3     1556.73     1557.91     72.83 o 
  -4  14   3     7446.69     7721.53    152.41 o 
  -2  14   3     3980.91     4008.44     97.00 o 
   0  14   3     1095.76     1108.23     37.68 o 
   2  14   3     3727.47     3814.17     80.75 o 
   4  14   3     2196.11     2285.93     59.06 o 
   6  14   3     3302.69     3531.30    134.77 o 
   8  14   3      782.31      825.70    135.19 o 
  -9  15   3     1229.51     1352.79     76.97 o 
  -7  15   3      676.30      830.11     65.36 o 
  -5  15   3     4634.68     4790.33    124.54 o 
  -3  15   3     3022.18     3089.02    110.17 o 
  -1  15   3       33.35       45.86     22.33 o 
   1  15   3      860.61      880.11    119.53 o 
   3  15   3     2942.94     3203.21     78.65 o 
   5  15   3      436.65      440.85     86.24 o 
   7  15   3     1846.26     2137.25     90.95 o 
  -8  16   3      151.04      119.13     37.72 o 
  -6  16   3     1096.86     1184.64     89.93 o 
  -4  16   3     1568.30     1483.47     73.03 o 
  -2  16   3      227.58      140.65     36.59 o 
   0  16   3      344.97      363.30     67.30 o 
   2  16   3       85.06      104.72     35.32 o 
   4  16   3       16.14       52.30     26.00 o 
   6  16   3      532.16      395.43     78.42 o 
  -5  17   3      624.28      447.53    103.00 o 
  -3  17   3       89.55       84.32     33.00 o 
  -1  17   3      673.48      557.83    135.67 o 
   1  17   3      392.12      360.95     88.33 o 
   3  17   3     2229.70     2113.91    109.97 o 
 -16   0   4     1186.83     1283.20    147.17 o 
 -14   0   4     2080.28     2094.24    108.41 o 
 -12   0   4     8274.59     8127.68    275.56 o 
 -10   0   4    12932.17    12627.56    324.58 o 
  -8   0   4    11831.05    12774.41    329.52 o 
  -6   0   4    19039.23    25817.64    461.58 o 
  -4   0   4     5674.47     5959.57     64.87 o 
  -2   0   4      877.71      476.79     16.83 o 
   0   0   4    13112.09    11527.55    320.78 o 
   2   0   4    28866.51    25893.64    561.68 o 
   4   0   4    63552.71    59765.16   1899.38 o 
   6   0   4    20096.35    21269.53    382.20 o 
   8   0   4     7364.11     8058.57    245.19 o 
  10   0   4      282.88      317.21     62.25 o 
  12   0   4      696.86      850.75    142.20 o 
  14   0   4      135.07       78.50     28.61 o 
 -17   1   4     2323.00     2517.73     83.62 o 
 -15   1   4     1418.94     1352.53    107.49 o 
 -13   1   4     4709.65     4554.60    108.54 o 
 -11   1   4     8260.76     8762.06    163.45 o 
  -9   1   4     5985.59     6021.59    117.89 o 
  -7   1   4     7802.94     8676.95    118.69 o 
  -5   1   4     4137.55     4265.69     44.77 o 
  -3   1   4     1801.82     1455.34     15.51 o 
  -1   1   4      199.63       73.17     14.49 o 
   1   1   4     4165.49     3586.61     26.65 o 
   3   1   4    15399.88    14062.27    281.54 o 
   7   1   4     1096.87      995.26     34.85 o 
   9   1   4       70.63       56.77     19.67 o 
  11   1   4     2525.60     2779.20     62.98 o 
  13   1   4       72.96      109.24     25.14 o 
  15   1   4     1743.52     1716.61     72.00 o 
 -16   2   4       19.93        8.98     30.76 o 
 -14   2   4      567.12      554.55     86.52 o 
 -12   2   4      324.23      298.95     20.93 o 
 -10   2   4      149.60      208.26     21.68 o 
  -8   2   4     3814.15     4248.34     64.79 o 
  -6   2   4     2739.98     4475.90     51.66 o 
  -4   2   4     1426.71     1077.44     16.34 o 
  -2   2   4     2128.10     2140.78     20.53 o 
   0   2   4     4782.02     5248.31     63.35 o 
   2   2   4     6287.94     6924.21     79.31 o 
   4   2   4      404.46      355.76     18.94 o 
   6   2   4    12591.26    14481.30    197.92 o 
   8   2   4      269.53      196.97     27.92 o 
  10   2   4     1147.57     1178.26     76.51 o 
  12   2   4     2755.72     2976.17     80.52 o 
  14   2   4     1786.01     1726.78    117.61 o 
 -17   3   4      752.77      571.78    101.95 o 
 -15   3   4     3926.13     3886.74    135.63 o 
 -13   3   4       45.51       70.83     22.24 o 
 -11   3   4     1614.84     1647.81     50.27 o 
  -9   3   4       97.35      118.56     18.32 o 
  -7   3   4     7808.44     8861.75    106.84 o 
  -5   3   4     3111.83     2493.46     32.50 o 
  -3   3   4     2073.62     1775.98     24.44 o 
  -1   3   4     7030.11     7905.66     73.32 o 
   1   3   4       42.88       38.50     11.95 o 
   3   3   4     1808.23     2198.42     57.13 o 
   5   3   4    12212.52    14369.42    196.08 o 
   7   3   4     3474.07     3776.26     65.82 o 
   9   3   4     1145.84     1122.58     36.55 o 
  11   3   4     2374.42     2402.05     68.34 o 
  13   3   4     1137.35     1065.62     69.99 o 
  15   3   4        5.49       35.03     29.65 o 
 -16   4   4      123.84       84.92     38.92 o 
 -14   4   4     4416.18     4278.06    110.99 o 
 -12   4   4       42.34       40.81     20.98 o 
 -10   4   4     2073.68     2233.65     35.95 o 
  -8   4   4      351.95      331.83     15.95 o 
  -6   4   4      123.34      150.88     18.81 o 
  -4   4   4     2135.27     2621.81     32.95 o 
  -2   4   4       13.29       48.38      9.70 o 
   0   4   4     8921.26     9558.27    105.42 o 
   2   4   4     1473.50     1893.72     39.90 o 
   4   4   4     7551.97     7727.91    125.63 o 
   6   4   4     5257.25     5161.23     83.75 o 
   8   4   4     5035.20     5144.67     86.33 o 
  10   4   4     1091.15     1099.46     62.95 o 
  12   4   4      174.09      174.24     25.41 o 
  14   4   4      489.38      309.30     89.32 o 
 -17   5   4      854.02      791.03    151.82 o 
 -15   5   4     7904.99     7491.06    174.39 o 
 -13   5   4     1535.42     1699.99     65.34 o 
 -11   5   4     2615.43     2570.03     60.00 o 
  -9   5   4     4137.04     4268.14     59.01 o 
  -7   5   4     9455.95     9102.06    136.30 o 
  -5   5   4    20925.10    19176.97    303.20 o 
  -3   5   4    15429.00    13453.97    230.08 o 
  -1   5   4    10161.39     9036.47    107.50 o 
   1   5   4    13543.05    13959.25    231.68 o 
   3   5   4     5918.16     8759.04    153.28 o 
   5   5   4    11552.25    13009.95    172.83 o 
   7   5   4    13301.04    14380.58    210.08 o 
   9   5   4      576.96      512.29     44.21 o 
  11   5   4      666.74      585.72     73.72 o 
  13   5   4     1290.99     1398.10    113.09 o 
 -16   6   4     1422.14     1321.79    110.92 o 
 -14   6   4     5383.00     5464.01    102.89 o 
 -12   6   4       70.22       51.56     15.59 o 
 -10   6   4     2406.10     2564.74     31.98 o 
  -8   6   4     6987.68     7045.52     94.06 o 
  -6   6   4    24272.30    23559.33    330.09 o 
  -4   6   4    14207.67    12201.65    177.17 o 
  -2   6   4    33544.23    31930.36    767.24 o 
   0   6   4    11886.16    11677.47    149.45 o 
   2   6   4     1954.30     1695.25     29.97 o 
   4   6   4       38.60       64.85     12.42 o 
   6   6   4     6209.47     6366.65    110.59 o 
   8   6   4     6387.28     7121.43    133.10 o 
  10   6   4     3560.85     3707.08     75.98 o 
  12   6   4      805.55      871.93    106.72 o 
  14   6   4     1492.10     1555.44    125.89 o 
 -15   7   4     2097.91     2069.79    123.21 o 
 -13   7   4       45.15       53.28     25.13 o 
 -11   7   4       15.83       20.74     15.65 o 
  -9   7   4     3064.11     3088.02     47.20 o 
  -7   7   4     2686.02     2816.47     57.29 o 
  -5   7   4     2072.99     1897.91     47.46 o 
  -3   7   4     2983.95     2659.30     36.85 o 
  -1   7   4     5537.81     5916.52     81.96 o 
   1   7   4      113.02       73.32     13.23 o 
   3   7   4      718.99      574.58     42.37 o 
   5   7   4       23.75       54.09     13.77 o 
   7   7   4     3712.17     3861.37     79.09 o 
   9   7   4     2279.15     2470.79     62.50 o 
  11   7   4      781.01      737.63     96.92 o 
  13   7   4      103.65       93.19     22.77 o 
 -14   8   4      172.69      145.53     46.74 o 
 -12   8   4      820.34      828.38     91.50 o 
 -10   8   4       88.37       65.46     16.40 o 
  -8   8   4     2138.55     2108.91     66.68 o 
  -6   8   4      575.42      716.02     43.38 o 
  -4   8   4        5.02       31.40     17.63 o 
  -2   8   4        5.29        5.12      8.50 o 
   0   8   4      261.00      211.01     35.43 o 
   2   8   4       58.65       37.39     12.12 o 
   4   8   4       44.54       48.36     11.36 o 
   6   8   4      692.64      617.69     31.06 o 
   8   8   4     1604.21     1623.01     41.11 o 
  10   8   4      142.92      117.46     34.47 o 
  12   8   4        3.35       32.14     21.31 o 
 -15   9   4      369.35      230.77     66.22 o 
 -13   9   4     2323.31     2255.09     82.42 o 
 -11   9   4     1075.74     1044.34     65.05 o 
  -9   9   4        9.46       11.30     22.31 o 
  -7   9   4     1845.27     1590.50     54.48 o 
  -5   9   4      340.94      392.15     56.71 o 
  -3   9   4        9.50       26.76     20.79 o 
  -1   9   4     1515.78     1950.10     43.33 o 
   1   9   4      135.12      133.34     19.04 o 
   3   9   4      534.84      528.86     30.90 o 
   5   9   4       11.07       17.27     10.86 o 
   7   9   4       15.63       23.88     14.40 o 
   9   9   4      662.08      487.48    108.85 o 
  11   9   4      845.68      446.00    100.11 o 
  13   9   4        6.63       44.80     29.52 o 
 -14  10   4      257.39      183.79     57.37 o 
 -12  10   4       28.44       28.85     18.52 o 
 -10  10   4     1445.00     1348.81     46.88 o 
  -8  10   4      817.42      750.10     71.03 o 
  -6  10   4      120.78      122.04     31.25 o 
  -4  10   4      683.73      725.14     40.08 o 
  -2  10   4      127.70      164.30     25.65 o 
   0  10   4     1132.26     1115.85     25.41 o 
   2  10   4      137.16      123.58     20.34 o 
   4  10   4     1065.89     1021.94     60.44 o 
   6  10   4     2254.15     2350.93     48.62 o 
   8  10   4        7.27        6.07     26.84 o 
  10  10   4     2294.75     2096.54     90.59 o 
  12  10   4       84.67       80.71     25.92 o 
 -13  11   4       15.58       47.94     29.94 o 
 -11  11   4     4131.28     3978.22    102.15 o 
  -9  11   4     8501.63     8935.04    160.86 o 
  -7  11   4     1301.53     1373.56     66.29 o 
  -5  11   4      641.76      866.73     79.15 o 
  -3  11   4     1003.81      973.60     40.44 o 
  -1  11   4     1862.05     1681.92     34.20 o 
   1  11   4    15906.03    16830.06    284.55 o 
   3  11   4      273.39      286.79     41.65 o 
   5  11   4    10411.80    11508.36    216.59 o 
   7  11   4      293.28      371.90     46.67 o 
   9  11   4      794.71      704.32     74.11 o 
  11  11   4      416.63      257.55     64.26 o 
 -12  12   4     2069.89     1983.08     95.39 o 
 -10  12   4     5100.23     4996.72    117.03 o 
  -8  12   4     6034.55     6207.06    129.91 o 
  -6  12   4     8950.18     8576.62    155.63 o 
  -4  12   4      618.94      666.55    110.10 o 
  -2  12   4     1320.81     1125.54     64.01 o 
   0  12   4     9827.36    10326.86    168.72 o 
   2  12   4     3551.63     3795.11     77.14 o 
   4  12   4      544.39      617.81     74.56 o 
   6  12   4       46.95       31.32     27.56 o 
   8  12   4      834.22      857.14    111.65 o 
  10  12   4     1498.33     1681.45     82.10 o 
 -11  13   4      202.03      129.67     44.45 o 
  -9  13   4     2100.63     2153.17     69.05 o 
  -7  13   4      210.56      280.45     47.31 o 
  -5  13   4       12.00       48.43     22.40 o 
  -3  13   4       10.52       22.54     20.26 o 
  -1  13   4     6549.00     6613.79    113.67 o 
   1  13   4     3818.47     3909.12     84.44 o 
   3  13   4     2013.75     2120.27     54.55 o 
   5  13   4     7212.54     8275.08    139.16 o 
   7  13   4     2507.44     2456.77    105.88 o 
   9  13   4     1701.95     1824.17     89.73 o 
 -10  14   4     1836.64     1421.47     95.73 o 
  -8  14   4       19.24       39.82     25.21 o 
  -6  14   4     4365.15     3688.90     90.56 o 
  -4  14   4      439.93      379.94     53.36 o 
  -2  14   4     1294.27     1285.35     47.69 o 
   0  14   4       20.43       37.15     21.62 o 
   2  14   4      662.62      700.05     60.73 o 
   4  14   4      540.86      427.53     74.99 o 
   6  14   4      880.25      811.54    103.44 o 
   8  14   4       19.60       22.43     32.70 o 
  -9  15   4      225.13      216.14     58.87 o 
  -7  15   4      475.46      367.72     66.66 o 
  -5  15   4     1265.22     1228.15     87.42 o 
  -3  15   4        2.36       16.10     31.19 o 
  -1  15   4       68.05       89.85     20.99 o 
   1  15   4       47.08       69.30     26.63 o 
   3  15   4       28.60       33.05     26.52 o 
   5  15   4     1578.10     1524.62     94.17 o 
   7  15   4       67.98       91.42     37.77 o 
  -6  16   4      174.74      206.17     42.97 o 
  -4  16   4      815.55      696.15    147.65 o 
  -2  16   4     1082.24      923.57    139.10 o 
   0  16   4        6.43       28.58     26.04 o 
   2  16   4      691.27      694.06    122.30 o 
   4  16   4       33.28       66.79     39.07 o 
  -3  17   4     2467.82     2445.41     96.66 o 
  -1  17   4     1457.25     1607.20     80.55 o 
   1  17   4      236.21      301.98     80.57 o 
 -17   1   5      423.66      445.85     84.12 o 
 -15   1   5      623.53      683.94    112.46 o 
 -13   1   5     3389.56     3336.04     92.25 o 
 -11   1   5     1641.17     1662.86     60.55 o 
  -9   1   5     6120.36     6169.62    124.68 o 
  -7   1   5     1709.17     1703.88     25.86 o 
  -5   1   5     2450.49     2565.32     43.95 o 
  -3   1   5     1449.78     1260.64     20.63 o 
  -1   1   5    15195.35    14772.07    196.01 o 
   1   1   5    11611.79    11180.93    189.09 o 
   3   1   5    10644.76     9816.94    132.52 o 
   5   1   5     3745.82     3629.77     81.40 o 
   7   1   5      448.77      383.77     39.41 o 
   9   1   5      694.55      785.24     91.45 o 
  11   1   5       32.69       18.74     22.23 o 
  13   1   5      396.32      398.97     47.12 o 
 -16   2   5      409.20      447.04     90.68 o 
 -14   2   5      709.54      763.70     59.65 o 
 -12   2   5     6966.63     6659.08    184.50 o 
 -10   2   5     5773.85     5964.40    123.94 o 
  -8   2   5     1392.61     1285.28     34.16 o 
  -6   2   5     1681.54     1713.18     23.07 o 
  -4   2   5       36.50      155.89     19.95 o 
  -2   2   5    13232.59    13621.95    205.75 o 
   0   2   5     9568.12     8821.47    151.62 o 
   2   2   5     6161.76     5776.83     97.03 o 
   4   2   5    13749.03    13975.86    179.44 o 
   6   2   5     8689.21     9438.95    140.01 o 
   8   2   5       66.26       62.38     16.58 o 
  10   2   5     4592.39     4830.01     97.07 o 
  12   2   5       79.00       76.32     22.70 o 
  14   2   5      390.78      386.60     53.91 o 
 -17   3   5      989.59     1050.51     60.22 o 
 -15   3   5     2630.97     2875.22     97.87 o 
 -13   3   5     1454.90     1381.51     79.14 o 
 -11   3   5     1800.84     1704.99     64.93 o 
  -9   3   5     1681.89     1647.20     33.44 o 
  -7   3   5      487.20      334.66     15.72 o 
  -5   3   5     9694.45    10351.36    125.97 o 
  -3   3   5     4350.97     3695.49     44.22 o 
  -1   3   5     3973.24     3390.04     45.30 o 
   1   3   5     5289.77     5391.18     67.30 o 
   3   3   5    12543.41    13980.61    229.78 o 
   5   3   5     1601.85     2139.45     35.30 o 
   7   3   5      688.71      617.29     40.08 o 
   9   3   5     2320.64     2347.26     42.52 o 
  11   3   5     1840.65     1879.84     82.46 o 
  13   3   5     1162.69     1221.27    101.23 o 
 -16   4   5      962.28     1155.83     85.01 o 
 -14   4   5       60.61       44.81     30.38 o 
 -12   4   5     3463.38     3653.12     87.36 o 
 -10   4   5     8733.63     8966.21    132.15 o 
  -8   4   5      224.29      166.02     21.63 o 
  -6   4   5     6354.12     5892.45     75.83 o 
  -4   4   5    24543.79    23543.73    273.58 o 
  -2   4   5     6131.67     5275.40     59.86 o 
   0   4   5     1447.56      887.81     59.01 o 
   2   4   5       14.35       47.07     22.55 o 
   4   4   5     5429.09     6027.96    127.29 o 
   6   4   5     2496.25     2428.43     49.15 o 
   8   4   5      175.30      190.24     27.21 o 
  10   4   5     3413.29     3491.56     74.82 o 
  12   4   5     1937.12     1863.83    118.66 o 
  14   4   5      484.43      542.52     97.16 o 
 -15   5   5       29.04       26.85     24.65 o 
 -13   5   5     1586.65     1696.64     61.13 o 
 -11   5   5     2593.17     2904.56     49.80 o 
  -9   5   5      172.75      155.61     14.49 o 
  -7   5   5     1230.45      946.62     18.42 o 
  -5   5   5     9111.08    10224.77    132.29 o 
  -3   5   5     8060.80     8376.65    111.06 o 
  -1   5   5       24.71       23.24     10.00 o 
   1   5   5     7594.53     9585.43    149.80 o 
   3   5   5      944.38      974.37     37.91 o 
   5   5   5     5656.00     5781.95    166.60 o 
   7   5   5       59.80       45.70     14.83 o 
   9   5   5     4571.16     4633.70    123.28 o 
  11   5   5     2065.21     2383.28     83.66 o 
  13   5   5     1498.71     1497.72     79.60 o 
 -16   6   5      122.48       82.73     50.03 o 
 -14   6   5     2362.94     2239.60     94.75 o 
 -12   6   5       26.95       40.81     21.37 o 
 -10   6   5    18042.24    19472.69    302.98 o 
  -8   6   5        9.97       57.99     11.98 o 
  -6   6   5       62.49       61.86     11.77 o 
  -4   6   5      211.75      251.80     25.98 o 
  -2   6   5     2205.90     2373.22     42.35 o 
   0   6   5     8235.06     9425.46    123.50 o 
   2   6   5     6157.91     7499.58    180.49 o 
   4   6   5      199.71      233.25     35.76 o 
   6   6   5     5090.60     5500.58    118.25 o 
   8   6   5     5872.81     6295.80    151.02 o 
  10   6   5       83.21       75.40     28.89 o 
  12   6   5       79.30       70.61     33.08 o 
 -15   7   5      208.49      244.82     64.54 o 
 -13   7   5        4.76       16.52     43.45 o 
 -11   7   5     9225.38     9325.12    140.29 o 
  -9   7   5     1531.86     1528.59     26.01 o 
  -7   7   5     3036.21     3134.89     58.26 o 
  -5   7   5     2675.02     2383.69     41.45 o 
  -3   7   5     5296.50     4929.98     70.61 o 
  -1   7   5     5008.87     4870.73     81.66 o 
   3   7   5     1543.09     1590.97     44.57 o 
   5   7   5      126.23      114.90     29.88 o 
   7   7   5      954.77      915.38    104.22 o 
   9   7   5      318.63      288.55     46.21 o 
  11   7   5       35.47       27.01     22.22 o 
  13   7   5      589.27      390.09     94.50 o 
 -14   8   5      943.54      875.37    106.08 o 
 -12   8   5     4622.74     4520.73    107.03 o 
 -10   8   5     5951.91     6086.88     91.20 o 
  -8   8   5     8997.58     9343.96    180.80 o 
  -6   8   5     4776.32     4978.19    107.49 o 
  -4   8   5     3157.66     3231.36     53.18 o 
  -2   8   5     1345.03     1213.50     33.76 o 
   0   8   5     4488.04     4940.65     75.90 o 
   2   8   5     1164.98     1185.67     27.39 o 
   4   8   5     3658.24     4030.57     89.82 o 
   6   8   5       87.76       67.29     30.72 o 
   8   8   5     6392.90     6965.06    137.92 o 
  10   8   5     1124.48     1018.31    141.15 o 
  12   8   5     1873.55     1906.38     73.88 o 
 -15   9   5     1311.84     1433.85     92.10 o 
 -13   9   5     4283.46     4096.65    180.35 o 
 -11   9   5    11678.76    12235.90    210.04 o 
  -9   9   5     2928.41     3055.64     91.32 o 
  -7   9   5     8908.68     9059.97    178.16 o 
  -5   9   5     2566.54     2535.31     71.07 o 
  -3   9   5      758.05      702.67     20.02 o 
  -1   9   5     1305.86     1315.57     31.01 o 
   1   9   5      386.87      591.61     38.56 o 
   3   9   5     2963.93     2842.06     54.13 o 
   5   9   5     7218.22     7308.33    111.61 o 
   7   9   5     3779.12     3873.23     89.91 o 
   9   9   5      155.43      195.23     39.28 o 
  11   9   5      914.37      844.17    127.54 o 
 -14  10   5     6662.37     6968.33    214.77 o 
 -12  10   5      812.78      846.49     60.25 o 
 -10  10   5     1026.26     1154.04    106.65 o 
  -8  10   5     1220.36     1292.83     53.81 o 
  -6  10   5     9425.81     9250.03    190.61 o 
  -4  10   5     2246.45     2072.69     48.55 o 
  -2  10   5     2429.00     2647.37     47.88 o 
   0  10   5       64.69       53.00     14.80 o 
   2  10   5    12239.35    12951.71    213.36 o 
   4  10   5     1471.27     1393.02     40.42 o 
   6  10   5      930.80      942.67     64.19 o 
   8  10   5     3022.12     3337.59    120.21 o 
  10  10   5      154.81      207.46     41.34 o 
 -13  11   5      182.91      133.11     51.37 o 
 -11  11   5      438.65      348.44     63.77 o 
  -9  11   5      146.57      160.66     32.14 o 
  -7  11   5        6.31       37.37     22.01 o 
  -5  11   5      586.70      719.62     76.60 o 
  -3  11   5      849.78      865.42     73.72 o 
  -1  11   5      124.38      181.40     28.13 o 
   1  11   5     1841.98     1748.82     39.68 o 
   3  11   5      696.68      649.52     61.95 o 
   5  11   5     3653.09     3581.29     87.67 o 
   7  11   5      414.72      479.57     71.31 o 
   9  11   5      338.48      271.43     84.76 o 
 -12  12   5      351.94      326.53     69.41 o 
 -10  12   5     1092.76     1034.63     66.50 o 
  -8  12   5        4.94       57.02     27.93 o 
  -6  12   5      778.63      865.57     61.07 o 
  -4  12   5      969.16     1028.26     44.00 o 
  -2  12   5     1380.70     1340.53     36.44 o 
   0  12   5      431.59      436.97     30.68 o 
   2  12   5       19.45       20.45     17.71 o 
   4  12   5     1879.51     1840.39     60.86 o 
   6  12   5     2406.15     2426.87     80.83 o 
   8  12   5        4.32        8.18     31.04 o 
  10  12   5      488.62      445.31     69.68 o 
 -11  13   5     1476.81     1514.26     82.32 o 
  -9  13   5      452.07      431.96     63.77 o 
  -7  13   5      397.64      467.30     86.15 o 
  -5  13   5     1154.75     1281.30     85.77 o 
  -3  13   5      975.53      979.22     64.90 o 
  -1  13   5        8.80       19.49     23.69 o 
   1  13   5       20.40       19.03     14.69 o 
   3  13   5     2903.26     2989.74     74.91 o 
   5  13   5      288.25      374.20     58.10 o 
   7  13   5      457.00      469.82     72.19 o 
 -10  14   5      356.78      341.80     68.17 o 
  -8  14   5      142.54      108.64     33.73 o 
  -6  14   5      358.73      395.99     76.30 o 
  -4  14   5     3902.15     4064.58     81.74 o 
  -2  14   5      473.60      476.43     70.21 o 
   0  14   5       51.03       67.74     19.32 o 
   2  14   5      533.14      512.27     65.38 o 
   4  14   5     2367.34     2502.40    108.29 o 
   6  14   5       11.45       21.49     31.35 o 
  -9  15   5       42.24       29.82     28.36 o 
  -7  15   5     1088.02     1041.48    116.76 o 
  -5  15   5      964.68     1121.76     99.09 o 
  -3  15   5     4310.77     4611.20    155.46 o 
  -1  15   5     1615.38     1815.01     99.08 o 
   1  15   5      785.03      827.63     78.56 o 
   3  15   5      894.23      980.80    157.10 o 
   5  15   5     3132.76     3147.88    264.73 o 
  -6  16   5      617.76      602.46    107.93 o 
  -4  16   5     2834.03     2705.72     86.38 o 
  -2  16   5     2040.70     2196.79     67.28 o 
   0  16   5     1421.38     1430.89     83.43 o 
   2  16   5     2646.63     2835.77    117.39 o 
   4  16   5     1239.77     1434.80    147.23 o 
  -1  17   5       78.52      101.95     43.09 o 
 -16   0   6     3105.99     3164.27    193.42 o 
 -14   0   6      937.41      843.13     69.54 o 
 -12   0   6     2342.37     2460.54    102.48 o 
 -10   0   6     3941.06     3787.13    162.27 o 
  -8   0   6     5754.83     5806.11    130.76 o 
  -6   0   6    15475.08    15603.75    473.95 o 
  -2   0   6     1937.22     1408.88     43.44 o 
   0   0   6    11309.21    11381.51    309.84 o 
   2   0   6    13201.41    13173.84    399.19 o 
   4   0   6    19392.72    19221.72    514.13 o 
   6   0   6    13988.22    14463.76    269.90 o 
   8   0   6     9970.10    10953.71    297.05 o 
  10   0   6     1879.52     1919.75    162.30 o 
  12   0   6     3176.13     3654.55    170.03 o 
 -17   1   6     1995.99     1891.50    111.98 o 
 -15   1   6     5739.29     5892.06    140.85 o 
 -13   1   6      430.15      417.98     60.72 o 
 -11   1   6     3593.21     3294.82    100.47 o 
  -9   1   6    15757.98    16573.24    302.36 o 
  -7   1   6    10056.40    10033.71    159.06 o 
  -5   1   6     4040.82     3691.32     51.18 o 
  -3   1   6    20915.29    21253.78    278.22 o 
  -1   1   6     5050.69     4754.88     65.21 o 
   1   1   6     7227.38     7199.28     99.17 o 
   3   1   6     3550.67     3280.80     53.02 o 
   5   1   6     1590.36     1570.54     34.14 o 
   7   1   6       51.35       41.65     15.52 o 
   9   1   6      665.18      722.26     42.36 o 
  11   1   6       11.34       29.39     21.08 o 
  13   1   6     4593.51     4523.74     98.17 o 
 -16   2   6      250.04      286.40     69.26 o 
 -14   2   6       73.96       48.07     22.58 o 
 -12   2   6        4.48       30.37     29.76 o 
 -10   2   6     2208.00     2191.20     69.56 o 
  -8   2   6     3378.92     3457.16     49.16 o 
  -6   2   6      831.15      838.32     21.83 o 
  -4   2   6     2518.08     4041.38     52.62 o 
  -2   2   6     1791.89     1766.49     25.61 o 
   0   2   6     2271.12     2413.39     37.20 o 
   2   2   6      191.04      296.23     25.41 o 
   4   2   6     5418.08     6109.01     90.80 o 
   6   2   6       14.78       17.20     21.76 o 
   8   2   6      562.07      723.84     47.12 o 
  10   2   6      528.74      477.77     57.27 o 
  12   2   6      111.97      123.02     33.31 o 
 -17   3   6       90.81       79.59     40.84 o 
 -15   3   6        8.37        9.62     36.83 o 
 -13   3   6     2614.65     2542.87     80.21 o 
 -11   3   6       35.54       39.95     12.26 o 
  -9   3   6      351.82      303.83     19.20 o 
  -7   3   6      375.43      275.02     13.63 o 
  -5   3   6     8752.30    10334.25    127.04 o 
  -3   3   6       35.76       23.91      8.98 o 
  -1   3   6      438.45      663.93     21.58 o 
   1   3   6      486.05      415.62     19.68 o 
   3   3   6      270.33      260.42     38.22 o 
   5   3   6      229.28      228.10     14.74 o 
   7   3   6     1597.84     1696.97     30.45 o 
   9   3   6      790.79      840.63     86.83 o 
  11   3   6       16.47       45.96     23.91 o 
  13   3   6      857.02      571.84     76.70 o 
 -16   4   6     1307.35     1166.35     78.51 o 
 -14   4   6     3339.49     3377.34     84.03 o 
 -12   4   6      154.44      265.42     56.21 o 
 -10   4   6      309.01      378.00     20.86 o 
  -8   4   6      411.56      332.75     19.09 o 
  -6   4   6     1641.88     1530.11     47.36 o 
  -4   4   6    14693.23    16316.47    183.57 o 
  -2   4   6      778.65      451.01     25.08 o 
   0   4   6     4265.77     4513.87     72.55 o 
   2   4   6     1293.53     1339.29     46.73 o 
   4   4   6      338.57      430.00     50.92 o 
   6   4   6     3301.00     3829.28     95.45 o 
   8   4   6      379.78      286.91     43.08 o 
  10   4   6      294.33      215.90     37.32 o 
  12   4   6      647.07      506.18     83.54 o 
 -15   5   6     1812.80     1997.44    123.62 o 
 -13   5   6     4312.03     4499.86    112.19 o 
 -11   5   6     2347.63     2197.91     46.54 o 
  -9   5   6     4462.50     4370.65     79.71 o 
  -7   5   6      156.33      110.39     18.54 o 
  -5   5   6     5193.86     5116.67     71.55 o 
  -3   5   6     5683.96     5532.18     80.01 o 
  -1   5   6     5385.75     5337.13     73.14 o 
   1   5   6      954.51      829.07     54.50 o 
   3   5   6       51.04       23.14     18.42 o 
   5   5   6      260.09      188.10     47.71 o 
   7   5   6      775.69      949.46    115.76 o 
   9   5   6     2091.97     1977.06     72.77 o 
  11   5   6      187.25      236.32     44.30 o 
  13   5   6      124.81      108.01     30.94 o 
 -16   6   6     1225.77     1313.88    232.21 o 
 -14   6   6     3333.15     3003.19    116.33 o 
 -12   6   6       89.79       81.39     22.84 o 
 -10   6   6      946.85      843.72     46.55 o 
  -8   6   6       38.85       23.62      8.37 o 
  -6   6   6     2925.92     2892.69     45.35 o 
  -4   6   6     1291.29     1151.11     35.53 o 
  -2   6   6     8128.34     8330.82    108.43 o 
   0   6   6     4130.29     4361.26     71.04 o 
   2   6   6     5574.43     5915.28    114.45 o 
   4   6   6      174.07      165.85     49.67 o 
   6   6   6     9399.34    10371.09    212.86 o 
   8   6   6     1974.38     2084.65     65.44 o 
  10   6   6     3015.50     3410.15     97.19 o 
  12   6   6      301.69      282.73     51.26 o 
 -15   7   6     2865.78     2865.75    100.80 o 
 -13   7   6     2784.26     2727.12    240.97 o 
 -11   7   6     8991.55     9481.93    145.23 o 
  -9   7   6     2457.18     2540.07     47.28 o 
  -7   7   6     5979.33     6104.57     86.87 o 
  -5   7   6     2608.52     2523.25     47.97 o 
  -3   7   6     3319.53     3120.87     61.83 o 
  -1   7   6     4871.41     5096.06     73.69 o 
   1   7   6     4954.52     5082.61    136.09 o 
   3   7   6      794.16      763.32     46.53 o 
   5   7   6      678.53      584.13    100.97 o 
   7   7   6    10259.35    10714.61    189.75 o 
   9   7   6     3253.48     3339.53     79.83 o 
  11   7   6      173.85      146.02     34.07 o 
 -14   8   6      914.91      953.17    200.86 o 
 -12   8   6     5768.44     5769.48    114.06 o 
 -10   8   6     2690.21     2804.52     69.65 o 
  -8   8   6     4864.15     4992.82    117.05 o 
  -6   8   6     1104.43     1153.43     44.44 o 
  -4   8   6     1696.33     1705.47     49.07 o 
  -2   8   6      269.55      208.80     32.70 o 
   0   8   6     4060.70     4352.44     77.64 o 
   2   8   6       66.89       88.25     30.24 o 
   4   8   6     2538.58     3147.89    653.67 o 
   6   8   6        4.48       13.53     28.63 o 
   8   8   6    11250.64    12020.51    171.56 o 
  10   8   6       40.37      100.50     33.38 o 
 -13   9   6      528.12      430.70     92.42 o 
 -11   9   6      174.37      187.07     37.81 o 
  -9   9   6     4302.81     4230.81    101.77 o 
  -7   9   6        2.70       33.98     23.93 o 
  -5   9   6      975.07     1010.80     41.26 o 
  -3   9   6        2.31       23.01      7.25 o 
  -1   9   6      335.44      418.72     32.20 o 
   1   9   6       93.80       61.85     10.21 o 
   3   9   6     1022.13     1045.10     54.87 o 
   5   9   6      154.46      110.84     26.61 o 
   7   9   6        1.88        0.69     24.20 o 
   9   9   6      454.29      296.36     46.72 o 
  11   9   6      139.09       61.14     21.41 o 
 -14  10   6      699.85      654.95    180.58 o 
 -12  10   6     1735.02     1909.95    106.19 o 
 -10  10   6     5600.81     5703.67    100.54 o 
  -8  10   6     4092.35     4113.05    136.68 o 
  -6  10   6      518.73      560.69     86.40 o 
  -4  10   6     3216.10     3203.52     91.62 o 
  -2  10   6       96.40      140.56     20.34 o 
   0  10   6     2466.47     2659.28     50.91 o 
   2  10   6     5024.40     5341.39     86.05 o 
   4  10   6      187.40      207.26     36.94 o 
   6  10   6     5589.63     6155.34    142.40 o 
   8  10   6       51.38       49.60     25.28 o 
  10  10   6      121.14       81.29     42.25 o 
 -13  11   6     1334.80     1576.43    117.09 o 
 -11  11   6      508.51      563.62    109.85 o 
  -9  11   6     9750.46     9577.01    139.14 o 
  -7  11   6      434.99      494.99     83.86 o 
  -5  11   6      185.21      187.74     33.91 o 
  -3  11   6      172.15       92.89     20.15 o 
  -1  11   6      761.24      738.76     28.55 o 
   1  11   6     3794.64     4029.35     85.82 o 
   3  11   6     2776.34     2872.11     95.12 o 
   5  11   6     4631.22     5081.84    109.09 o 
   7  11   6     5297.87     5622.62    151.66 o 
   9  11   6     3315.47     3536.00    133.27 o 
 -12  12   6      119.13      148.84     52.19 o 
 -10  12   6     3404.44     3246.57    119.53 o 
  -8  12   6     7571.46     7732.23    118.29 o 
  -6  12   6      207.73      171.43     34.44 o 
  -4  12   6     2201.99     2038.74     70.79 o 
  -2  12   6     1258.38     1345.70     58.53 o 
   0  12   6     2851.78     2957.26     66.69 o 
   2  12   6      584.75      573.49     42.68 o 
   4  12   6      161.59      194.30     40.82 o 
   6  12   6      654.17      723.80    103.28 o 
   8  12   6       75.78       64.80     26.94 o 
 -11  13   6      356.41      272.30     73.53 o 
  -9  13   6      182.52      176.26     38.99 o 
  -7  13   6     1617.89     1731.74     90.65 o 
  -5  13   6       24.88       48.05     24.70 o 
  -3  13   6       11.75       69.33     23.06 o 
  -1  13   6     3827.57     3956.06     77.52 o 
   1  13   6     1188.82     1151.69     47.42 o 
   3  13   6      708.95      752.27     96.84 o 
   5  13   6      288.44      264.40     45.63 o 
   7  13   6     1607.62     1635.75     96.86 o 
 -10  14   6      961.03      738.88     54.21 o 
  -8  14   6      840.48      702.20     68.03 o 
  -6  14   6      786.99      681.16    131.17 o 
  -4  14   6     2233.14     1926.08     69.64 o 
  -2  14   6     2365.03     2376.51     89.72 o 
   0  14   6      570.29      538.72    117.15 o 
   2  14   6     1965.18     1802.86    123.03 o 
   4  14   6      577.17      480.36     68.99 o 
   6  14   6       39.32       47.75     28.46 o 
  -7  15   6      130.06      138.94     36.94 o 
  -5  15   6      227.62      166.93     43.61 o 
  -3  15   6     2183.78     1912.98     87.01 o 
  -1  15   6        4.83       83.17     44.06 o 
   1  15   6       87.20       31.24     31.63 o 
   3  15   6      360.64      335.45     65.20 o 
  -4  16   6      100.78      199.59     31.36 o 
  -2  16   6     2389.00     2209.55    111.84 o 
   0  16   6      256.29      282.27     55.13 o 
   2  16   6       18.60       22.76     29.59 o 
 -17   1   7      117.47       61.74     33.78 o 
 -15   1   7       17.09       42.71     23.67 o 
 -13   1   7     1731.57     1687.89    186.85 o 
 -11   1   7     1382.83     1381.75     59.94 o 
  -9   1   7     5196.64     5140.91     82.10 o 
  -7   1   7      963.88      973.41     18.39 o 
  -5   1   7     2329.53     2132.61     33.33 o 
  -3   1   7     2583.29     2803.79     46.13 o 
  -1   1   7      334.79      320.52     24.31 o 
   1   1   7     1700.13     2175.21     42.18 o 
   3   1   7      784.22      821.34     36.96 o 
   5   1   7     1703.18     1684.72     36.17 o 
   7   1   7       36.05       15.33     13.84 o 
   9   1   7     2440.14     2419.76     62.23 o 
  11   1   7      459.38      465.17     64.91 o 
  13   1   7      116.22       70.75     35.84 o 
 -16   2   7      106.83      163.78     41.02 o 
 -14   2   7      974.05     1047.32     57.71 o 
 -12   2   7     1873.99     1742.36     60.84 o 
 -10   2   7     8818.07     9134.79    159.22 o 
  -8   2   7     4745.01     4727.46     68.89 o 
  -6   2   7    12635.65    13140.59    162.56 o 
  -4   2   7     3431.98     2960.60     52.66 o 
  -2   2   7     6570.89     6434.50     98.20 o 
   0   2   7      828.22      667.68     25.36 o 
   2   2   7     1810.23     1743.95     31.64 o 
   4   2   7     1109.37     1144.64     31.89 o 
   6   2   7     3485.41     3351.37     67.35 o 
   8   2   7     6508.21     6954.22    129.96 o 
  10   2   7     3509.15     3488.88     97.05 o 
  12   2   7      824.54      754.94    109.27 o 
 -15   3   7      539.15      577.72    118.96 o 
 -13   3   7     4615.65     4474.06    120.90 o 
 -11   3   7     7055.35     6951.01    142.01 o 
  -9   3   7      615.46      652.97     16.95 o 
  -7   3   7     4803.80     4621.04     66.51 o 
  -5   3   7     6352.79     6269.66     81.69 o 
  -3   3   7    21130.24    21257.74    281.04 o 
  -1   3   7     5418.19     5103.60     88.09 o 
   1   3   7     4113.06     3826.56     63.17 o 
   3   3   7     4201.43     4444.72    102.68 o 
   5   3   7     3964.32     4142.07    139.20 o 
   7   3   7      670.26      645.21     43.38 o 
   9   3   7      200.61      302.01     47.94 o 
  11   3   7     2473.70     2386.59    105.26 o 
 -16   4   7     2245.55     2143.88    108.06 o 
 -14   4   7      851.56     1119.11     85.55 o 
 -12   4   7     3895.39     3894.95    124.13 o 
 -10   4   7      429.44      471.55     50.12 o 
  -8   4   7     6512.96     6859.17     83.93 o 
  -6   4   7     1130.33     1133.55     22.29 o 
  -4   4   7     2070.05     2166.68     39.99 o 
  -2   4   7      453.81      308.04     22.71 o 
   0   4   7     6338.96     6525.24    118.06 o 
   2   4   7     2491.32     2689.76     72.64 o 
   4   4   7       29.97      -18.76     31.69 o 
   6   4   7        9.79       -6.74     28.72 o 
   8   4   7     1904.99     1866.86     68.75 o 
  10   4   7       12.31       44.07     22.00 o 
  12   4   7      639.85      590.05     98.34 o 
 -15   5   7      690.22      765.84    142.52 o 
 -13   5   7      505.51      495.44     78.46 o 
 -11   5   7       18.11       21.98     16.82 o 
  -9   5   7      211.21      248.32     22.78 o 
  -7   5   7     7350.57     8060.79    107.11 o 
  -5   5   7      261.41      330.95     42.20 o 
  -3   5   7       60.37       79.78     12.41 o 
  -1   5   7       33.17       23.78     11.99 o 
   1   5   7     1218.21     1215.63     72.12 o 
   3   5   7     5530.67     6552.48    130.26 o 
   5   5   7     2173.38     2395.83     98.06 o 
   7   5   7      155.75      157.74     41.18 o 
   9   5   7     1546.40     1394.64    105.35 o 
  11   5   7     2723.63     2384.69     77.72 o 
 -16   6   7       11.16       25.37     34.32 o 
 -14   6   7     1274.55     1409.42    141.81 o 
 -12   6   7        1.14       39.93     21.29 o 
 -10   6   7       42.04       56.66     18.04 o 
  -8   6   7    26910.88    27889.21    517.95 o 
  -6   6   7       49.84       71.46     16.70 o 
  -4   6   7      913.52     1043.22     26.66 o 
  -2   6   7        4.34       19.32      7.74 o 
   0   6   7       20.48        8.27     12.20 o 
   2   6   7      755.57      836.84     72.60 o 
   4   6   7       73.10       37.48     21.94 o 
   6   6   7       11.43       35.21     29.88 o 
   8   6   7       81.49       75.80     35.36 o 
  10   6   7        4.79       47.30     25.74 o 
 -15   7   7      307.98      257.33     83.59 o 
 -13   7   7     2452.43     2314.85    116.04 o 
 -11   7   7      599.94      560.70     41.36 o 
  -9   7   7      103.58      155.74     36.54 o 
  -7   7   7     8325.95     8753.30    143.84 o 
  -5   7   7      334.72      364.64     25.95 o 
  -3   7   7       65.85       41.31     11.31 o 
  -1   7   7     2006.75     2000.95     82.56 o 
   1   7   7       63.91       82.52     34.98 o 
   3   7   7      204.89      329.91     53.75 o 
   5   7   7      354.50      324.88     71.63 o 
   7   7   7     1287.23     1244.08    137.43 o 
   9   7   7     5091.55     4592.75    155.84 o 
  11   7   7     2457.66     1918.93    112.74 o 
 -14   8   7     1233.48     1303.93    106.42 o 
 -12   8   7     2068.16     1964.86    110.91 o 
 -10   8   7     5025.57     5183.75    106.60 o 
  -8   8   7     3959.00     4033.17     84.13 o 
  -6   8   7     4341.94     4471.07     90.22 o 
  -4   8   7     5090.90     5090.84    102.66 o 
  -2   8   7     3692.39     3556.77     56.54 o 
   0   8   7     5357.28     5832.13    119.56 o 
   2   8   7     4618.58     4780.06    116.10 o 
   4   8   7    17131.07    19906.30    306.03 o 
   6   8   7      601.31      844.23    106.88 o 
   8   8   7      222.16      231.20     61.41 o 
  10   8   7     1644.33     1587.37    142.97 o 
 -13   9   7     2351.82     2474.72    165.80 o 
 -11   9   7     3015.64     3023.30     99.23 o 
  -9   9   7     3587.56     3658.45     87.78 o 
  -7   9   7    13521.17    13925.52    225.47 o 
  -5   9   7     4898.58     4876.61     88.81 o 
  -3   9   7     1649.17     1767.38     36.61 o 
  -1   9   7     1490.09     1473.34     38.63 o 
   1   9   7     3399.71     3528.12     86.79 o 
   3   9   7    10105.82    10454.07    200.61 o 
   5   9   7     2863.07     2872.09     87.64 o 
   7   9   7      881.84     1066.37     81.30 o 
   9   9   7     6390.87     6469.84    122.62 o 
 -12  10   7     2513.51     2613.15     94.40 o 
 -10  10   7     1506.42     1474.34     47.47 o 
  -8  10   7      160.14      109.73     35.02 o 
  -6  10   7     4305.13     4296.69    113.22 o 
  -4  10   7     1257.75     1198.54     64.77 o 
  -2  10   7      401.66      356.06     25.14 o 
   0  10   7      196.62      188.48     33.28 o 
   2  10   7     4502.90     4763.91    226.03 o 
   4  10   7     2183.30     2135.58     91.55 o 
   6  10   7     1510.75     1662.53     91.79 o 
   8  10   7     1062.74      587.66    112.39 o 
 -11  11   7       19.30       33.52     28.12 o 
  -9  11   7      126.95       88.10     23.32 o 
  -7  11   7      257.90      250.82     45.02 o 
  -5  11   7     1754.89     1883.27     56.77 o 
  -3  11   7      501.39      396.84     36.95 o 
  -1  11   7      502.45      426.49     51.19 o 
   1  11   7      836.04      830.77     80.76 o 
   3  11   7       74.54       70.89     30.34 o 
   5  11   7      409.73      414.46     56.71 o 
   7  11   7      784.93      721.13     87.88 o 
 -10  12   7      491.85      356.25     70.42 o 
  -8  12   7       14.96       30.37     25.40 o 
  -6  12   7      107.38       92.17     23.94 o 
  -4  12   7     3820.08     3481.63     85.62 o 
  -2  12   7       65.24       55.61     20.08 o 
   0  12   7      393.24      427.69     36.32 o 
   2  12   7      208.49      198.25     36.73 o 
   4  12   7        6.50       20.57     18.87 o 
   6  12   7     1467.35     1592.35    119.93 o 
  -9  13   7      212.84      226.99     51.86 o 
  -7  13   7     1026.54      888.83     73.04 o 
  -5  13   7      237.96      268.17     44.89 o 
  -3  13   7       11.33       38.11     26.93 o 
  -1  13   7      334.41      418.31     65.88 o 
   1  13   7      103.61      128.05     37.96 o 
   3  13   7      351.56      240.63     85.00 o 
   5  13   7      653.60      458.97    100.10 o 
  -8  14   7     1115.85      978.48    131.40 o 
  -6  14   7     2103.39     1974.04     70.44 o 
  -4  14   7     1087.75     1331.06     65.40 o 
  -2  14   7     1037.78      993.21    166.32 o 
   0  14   7     2539.58     2507.10    130.49 o 
   2  14   7      277.56      318.09     52.73 o 
   4  14   7     2039.70     2075.20    101.70 o 
  -5  15   7     2111.67     1959.81     99.03 o 
  -3  15   7      982.73      885.56    203.46 o 
  -1  15   7     1831.94     1732.17    120.07 o 
   1  15   7      950.13     1022.52    176.06 o 
 -16   0   8     2479.86     2437.27    138.80 o 
 -14   0   8      693.79      720.92    180.95 o 
 -12   0   8      757.61      268.67    128.80 o 
 -10   0   8     5271.71     5224.72    516.57 o 
  -8   0   8    26912.63    26733.41    339.95 o 
  -6   0   8     2870.47     2796.90     77.20 o 
  -4   0   8      347.15      242.56     42.82 o 
  -2   0   8     3403.02     4296.45    117.76 o 
   0   0   8     1104.88     1108.37     71.56 o 
   2   0   8      775.78      846.37     58.47 o 
   4   0   8      536.17      479.37     36.15 o 
   6   0   8    11073.55    12345.06    249.99 o 
   8   0   8     5789.70     5808.97    173.82 o 
  10   0   8     1503.20     1683.66    323.43 o 
  12   0   8     4307.48     3983.83    250.39 o 
 -15   1   8     1225.38     1298.98     89.28 o 
 -13   1   8      884.20      861.98     55.49 o 
 -11   1   8     2889.69     2603.06    144.12 o 
  -9   1   8     9245.62     9496.95    139.86 o 
  -7   1   8    13602.54    13808.45    199.11 o 
  -5   1   8     4190.04     4105.02     70.38 o 
  -3   1   8       30.05       72.97     22.91 o 
  -1   1   8     8028.43     8957.31    132.78 o 
   1   1   8     5204.10     5225.33     94.99 o 
   3   1   8      711.03      664.82     50.84 o 
   5   1   8     5173.16     5293.60    100.74 o 
   7   1   8      242.99      246.99     45.35 o 
   9   1   8       12.99       18.55     22.67 o 
  11   1   8        6.34       27.98     27.29 o 
 -16   2   8      649.28      610.54    120.01 o 
 -14   2   8      935.27      959.53     70.28 o 
 -12   2   8     4647.99     4214.46    131.33 o 
 -10   2   8     2671.07     2563.05     54.24 o 
  -8   2   8      595.01      611.83     20.17 o 
  -6   2   8      543.53      543.04     24.77 o 
  -4   2   8        8.48       34.82     23.36 o 
  -2   2   8     1057.64     1033.00     33.20 o 
   0   2   8     1406.55     1488.04     38.12 o 
   2   2   8     3099.24     3089.54     56.87 o 
   4   2   8      407.67      387.99     46.89 o 
   6   2   8     1821.75     1863.65    115.00 o 
   8   2   8      527.11      508.15     66.39 o 
  10   2   8      374.16      348.83     60.50 o 
 -15   3   8      285.37      267.12     69.33 o 
 -13   3   8       18.66       39.62     26.68 o 
 -11   3   8        6.46       30.58     24.91 o 
  -9   3   8        4.14       17.97     11.05 o 
  -7   3   8     3549.54     3288.49     52.85 o 
  -5   3   8      580.26      659.50     41.69 o 
  -3   3   8     1037.94     1117.49     29.72 o 
  -1   3   8     5426.82     6088.38     94.50 o 
   1   3   8       95.22       68.12     18.99 o 
   3   3   8      402.01      387.77     59.29 o 
   5   3   8       12.41       51.58     25.17 o 
   7   3   8     1363.98     1547.00     90.86 o 
   9   3   8      301.76      239.47     47.78 o 
  11   3   8     2010.86     1700.02    148.79 o 
 -16   4   8       82.89      118.44     44.63 o 
 -14   4   8      800.57      853.70     66.36 o 
 -12   4   8      447.25      473.12     79.60 o 
 -10   4   8      801.18      793.06     19.71 o 
  -8   4   8      332.12      252.02     25.30 o 
  -6   4   8      363.85      411.71     61.56 o 
  -4   4   8     4180.83     4520.24    110.60 o 
  -2   4   8       42.93       52.95     11.76 o 
   0   4   8     1137.70     1237.34     26.05 o 
   2   4   8     1029.41     1016.72     60.36 o 
   4   4   8     1981.02     2331.88     70.33 o 
   6   4   8        3.61        8.53     22.95 o 
   8   4   8     3860.44     4106.81    106.88 o 
  10   4   8      238.06      236.54     46.76 o 
 -15   5   8     2636.21     2825.36    115.92 o 
 -13   5   8     2957.14     3009.88     87.94 o 
 -11   5   8     2544.10     2588.41     75.75 o 
  -9   5   8     3317.02     3096.29     94.81 o 
  -7   5   8     2617.34     2907.83     68.78 o 
  -5   5   8     1657.10     1686.15     43.53 o 
  -3   5   8    11397.29    12901.82    192.73 o 
  -1   5   8     2660.52     2439.05     52.33 o 
   1   5   8     3522.62     3591.34     99.35 o 
   3   5   8     1616.94     1668.27     55.33 o 
   5   5   8        9.74        8.98     32.96 o 
   7   5   8      444.45      465.77     68.26 o 
   9   5   8      390.55      422.39     63.59 o 
  11   5   8     1327.92     1311.22    123.17 o 
 -14   6   8     4557.57     4408.57    322.93 o 
 -12   6   8     2371.34     2684.75    184.62 o 
 -10   6   8     2834.74     3014.99     59.55 o 
  -8   6   8      107.38       72.98     24.42 o 
  -6   6   8      355.70      411.20     34.37 o 
  -4   6   8     5735.50     5794.18     94.87 o 
  -2   6   8    10919.38    11670.29    172.95 o 
   0   6   8     4088.19     3994.99    117.61 o 
   2   6   8     5362.10     6073.40    148.82 o 
   4   6   8       46.52       41.18     27.18 o 
   6   6   8     1759.78     1578.79    498.57 o 
   8   6   8      484.10      533.04     66.32 o 
  10   6   8      845.64      828.30    138.86 o 
 -15   7   8      533.30      537.18    112.25 o 
 -13   7   8     1746.41     1610.26    109.81 o 
 -11   7   8     1000.58     1074.62     51.93 o 
  -9   7   8      214.05      196.26     32.17 o 
  -7   7   8      229.51      200.25     36.76 o 
  -5   7   8     1622.79     1737.90     32.86 o 
  -3   7   8     5428.13     5450.79     99.65 o 
  -1   7   8     6121.48     6097.78    110.09 o 
   1   7   8     3078.40     2990.99     82.07 o 
   3   7   8       95.06      121.11     27.62 o 
   5   7   8     1454.86     1551.55     63.84 o 
   7   7   8     2437.24     2446.43     76.79 o 
   9   7   8      845.45      929.06    165.10 o 
 -14   8   8        2.90       80.76     32.98 o 
 -12   8   8     1186.85     1021.01    215.83 o 
 -10   8   8       67.60       88.31     33.21 o 
  -8   8   8       63.94       61.21     24.70 o 
  -6   8   8     1023.19     1076.55     66.17 o 
  -4   8   8      561.60      475.93     42.93 o 
  -2   8   8     2046.84     2080.83     42.22 o 
   0   8   8     1408.61     1474.51     67.17 o 
   2   8   8      964.90     1219.15    143.91 o 
   4   8   8      274.68      239.84     38.63 o 
   6   8   8     1018.16     1221.26    101.99 o 
   8   8   8     1316.38     1033.32    170.23 o 
 -13   9   8      104.18       73.33     55.15 o 
 -11   9   8      313.13      283.93     76.07 o 
  -9   9   8      158.81      137.34     33.36 o 
  -7   9   8     3276.06     3129.09     78.42 o 
  -5   9   8     1546.65     1521.93     39.23 o 
  -3   9   8      560.93      514.98     68.87 o 
  -1   9   8      242.35      214.70     32.86 o 
   1   9   8     1881.39     1850.00     64.62 o 
   3   9   8       54.41       32.79     31.20 o 
   5   9   8       37.43       50.73     34.20 o 
   7   9   8       56.70       43.84     30.99 o 
   9   9   8     1109.13      778.82    141.56 o 
 -12  10   8      275.09      239.75     81.99 o 
 -10  10   8       11.95       25.37     22.90 o 
  -8  10   8     2016.00     1643.69     54.94 o 
  -6  10   8        6.39       22.57     21.50 o 
  -4  10   8      791.88      774.92     52.48 o 
  -2  10   8       38.82       67.90     22.24 o 
   0  10   8     2165.95     2188.37     79.52 o 
   2  10   8      776.46      846.85    120.76 o 
   4  10   8      779.27      736.52    109.22 o 
   6  10   8      429.34      376.10     56.34 o 
   8  10   8      582.65      613.20     84.67 o 
 -11  11   8       65.49      103.99     37.04 o 
  -9  11   8     3711.46     3538.38    119.26 o 
  -7  11   8     3040.27     3218.74     79.30 o 
  -5  11   8       96.52      155.99     31.52 o 
  -3  11   8     2225.98     2327.96     66.47 o 
  -1  11   8       51.15       99.18     33.20 o 
   1  11   8      590.43      443.95     94.79 o 
   3  11   8      602.91      634.52     89.07 o 
   5  11   8      543.08      430.42     75.24 o 
   7  11   8     3553.34     3488.54    141.68 o 
 -10  12   8     2025.73     1998.94     85.87 o 
  -8  12   8     5341.42     5364.01    177.30 o 
  -6  12   8     1996.75     2123.17     66.83 o 
  -4  12   8     2922.72     2937.78     89.36 o 
  -2  12   8     3179.48     3502.85    109.46 o 
   0  12   8     2140.92     2208.89    105.74 o 
   2  12   8      644.82      370.22    122.43 o 
   4  12   8     1953.04     2014.55     61.30 o 
   6  12   8      188.89      184.87     41.87 o 
  -9  13   8     1440.06     1419.67     65.57 o 
  -7  13   8      713.88      738.82    126.86 o 
  -5  13   8       51.54       56.80     20.94 o 
  -3  13   8     1723.30     1651.18    127.08 o 
  -1  13   8       29.99       63.22     36.16 o 
   1  13   8     1239.35     1154.32    219.17 o 
   3  13   8     1334.62     1529.22     70.08 o 
  -6  14   8     2065.37     1820.07     83.61 o 
  -4  14   8      597.63      504.64     85.89 o 
  -2  14   8     1180.22     1028.09    128.61 o 
   0  14   8      767.74      591.93    133.76 o 
   2  14   8      290.79      189.73     48.59 o 
  -3  15   8     1065.74      974.86    170.39 o 
  -1  15   8      441.22      288.66     58.96 o 
 -15   1   9       71.14       93.36     38.04 o 
 -13   1   9      443.55      511.45    128.20 o 
 -11   1   9     3012.39     2932.56     90.19 o 
  -9   1   9      445.05      330.11     52.39 o 
  -7   1   9     1014.62     1031.17     25.26 o 
  -5   1   9     4622.60     4505.01     94.71 o 
  -3   1   9        4.94       17.82     24.44 o 
  -1   1   9     1284.99     1119.08     44.21 o 
   1   1   9      153.68      146.87     27.53 o 
   3   1   9     2045.67     2210.88     58.69 o 
   5   1   9      299.13      334.06     37.80 o 
   7   1   9     1266.79     1263.15     79.60 o 
   9   1   9      399.55      361.18     82.51 o 
 -16   2   9      102.09      107.70     54.72 o 
 -14   2   9     1550.23     1595.47    107.94 o 
 -12   2   9     2074.08     2038.97    123.42 o 
 -10   2   9     1247.03     1356.36     65.34 o 
  -8   2   9       23.76       36.42     14.19 o 
  -6   2   9     3308.24     3372.36     80.61 o 
  -4   2   9     3262.02     3315.04     67.85 o 
  -2   2   9      160.11      113.65     22.44 o 
   0   2   9      720.58      876.21     82.98 o 
   2   2   9     1666.56     1542.52     44.84 o 
   4   2   9     3700.82     3911.69     90.94 o 
   6   2   9      948.49      946.77    125.23 o 
   8   2   9     1614.63     1627.93     78.53 o 
  10   2   9     1630.93     1461.96    209.09 o 
 -15   3   9     2715.14     2759.59    156.12 o 
 -13   3   9     3509.28     3947.65    110.68 o 
 -11   3   9     5342.82     5199.48    125.46 o 
  -9   3   9       54.05       51.20     12.86 o 
  -7   3   9     6715.46     6634.93    126.94 o 
  -5   3   9      135.62      134.19     28.20 o 
  -3   3   9     1351.36     1325.71     37.61 o 
  -1   3   9     5359.11     5674.46     95.66 o 
   1   3   9     2514.08     2547.93     72.22 o 
   3   3   9     2188.80     2202.84     70.60 o 
   5   3   9     4535.80     4922.73    142.84 o 
   7   3   9     1145.81     1293.21     72.50 o 
   9   3   9      985.07      681.50    193.06 o 
 -14   4   9     2485.23     2963.33    111.14 o 
 -12   4   9     5963.73     6182.37    115.18 o 
 -10   4   9      448.25      497.10     36.15 o 
  -8   4   9     3541.35     3474.66     77.62 o 
  -6   4   9     6985.48     7330.40    139.27 o 
  -4   4   9    10841.15    11664.03    228.31 o 
  -2   4   9     4774.97     5170.94     95.29 o 
   0   4   9     3856.62     4038.38    307.45 o 
   2   4   9     3581.54     3711.67    103.68 o 
   4   4   9     4188.04     4615.81    107.76 o 
   6   4   9       10.42       62.21     31.91 o 
   8   4   9       91.28      117.56     33.82 o 
  10   4   9      576.40      464.62     78.45 o 
 -15   5   9      781.02      871.50    171.52 o 
 -13   5   9      501.48      601.60    122.69 o 
 -11   5   9      111.37       89.52     27.75 o 
  -9   5   9      119.44      148.21     27.60 o 
  -7   5   9     3474.53     3554.71    114.68 o 
  -5   5   9     1596.58     1858.97     49.13 o 
  -3   5   9     1035.26     1044.31     60.57 o 
  -1   5   9     2719.41     2599.90     44.04 o 
   1   5   9     2430.36     2563.53     75.45 o 
   3   5   9     1117.94     1243.46     63.72 o 
   5   5   9        3.13       57.74     25.58 o 
   7   5   9      417.92      312.84    114.58 o 
   9   5   9     1425.99     1261.81    169.05 o 
 -14   6   9      458.51      337.09    107.12 o 
 -12   6   9     1039.89     1050.76    110.06 o 
 -10   6   9      409.66      319.49     51.31 o 
  -8   6   9      678.02      621.80     45.88 o 
  -6   6   9     5334.95     5689.17    103.67 o 
  -4   6   9      438.18      476.73     63.49 o 
  -2   6   9      108.65      136.31     31.50 o 
   0   6   9     1742.60     1736.89     57.56 o 
   2   6   9      277.37      252.76     40.66 o 
   4   6   9     2166.82     1949.68     70.49 o 
   6   6   9     1847.57     1958.49     79.02 o 
   8   6   9      190.36      139.17     36.82 o 
 -13   7   9      893.22      792.16    219.93 o 
 -11   7   9     4845.77     4912.91    175.79 o 
  -9   7   9     1081.68     1131.77     46.72 o 
  -7   7   9      100.99      113.17     26.92 o 
  -5   7   9    22884.22    24029.19    216.21 o 
  -3   7   9     1648.36     1592.07     45.98 o 
  -1   7   9     5005.17     5230.66    161.38 o 
   1   7   9      368.90      317.34     80.40 o 
   3   7   9     1622.92     1603.36    185.27 o 
   5   7   9     1088.91     1041.02    133.31 o 
   7   7   9      195.68      155.05     42.24 o 
   9   7   9      421.98      153.69     50.58 o 
 -12   8   9      408.59      450.68    112.17 o 
 -10   8   9      345.16      333.29     62.01 o 
  -8   8   9      144.24      191.19     42.08 o 
  -6   8   9      250.29      282.14     41.57 o 
  -4   8   9      357.23      365.55     47.14 o 
  -2   8   9      345.32      405.76     50.40 o 
   0   8   9     2054.49     2000.64     68.55 o 
   2   8   9      320.20      364.74     43.56 o 
   4   8   9     2693.38     2727.01     84.50 o 
   6   8   9       33.71       88.47     43.05 o 
   8   8   9     1742.52     1581.80    129.63 o 
 -13   9   9       45.97       89.43     53.76 o 
 -11   9   9     1434.27     1547.53    104.59 o 
  -9   9   9     1205.89     1272.99     49.83 o 
  -7   9   9      127.81      110.74     24.76 o 
  -5   9   9    12854.48    13254.29    231.78 o 
  -3   9   9     1523.00     1654.93     46.76 o 
  -1   9   9      150.59      149.26     30.58 o 
   1   9   9      278.35      325.82     59.97 o 
   3   9   9      951.75      914.64    129.35 o 
   5   9   9      118.79      179.54     41.01 o 
   7   9   9      228.46       65.83     40.79 o 
 -12  10   9     1317.10     1242.79    259.85 o 
 -10  10   9     2984.21     2904.75     72.32 o 
  -8  10   9     2708.90     2754.76     96.68 o 
  -6  10   9     3424.84     3431.56     74.10 o 
  -4  10   9      716.47      792.21     77.92 o 
  -2  10   9     2423.13     2592.16     80.24 o 
   0  10   9      934.64      916.78    133.31 o 
   2  10   9     1954.40     1867.95    125.92 o 
   4  10   9      254.34      237.27     55.55 o 
   6  10   9     1370.17     1420.21     85.22 o 
 -11  11   9       34.57       33.62     42.00 o 
  -9  11   9     1577.59     1396.85     56.89 o 
  -7  11   9        8.12       12.30     25.50 o 
  -5  11   9     1236.83     1273.45     51.13 o 
  -3  11   9     1887.49     1795.04     82.78 o 
  -1  11   9       59.70       57.67     32.54 o 
   1  11   9      494.15      532.21     95.53 o 
   3  11   9     1449.73     1278.55    108.64 o 
   5  11   9      966.06      834.17    137.27 o 
  -8  12   9      222.92      196.32     52.21 o 
  -6  12   9      418.64      438.93     65.12 o 
  -4  12   9       50.68       46.33     26.20 o 
  -2  12   9       39.87       29.02     40.81 o 
   0  12   9       40.01       64.31     38.65 o 
   2  12   9        3.23       -2.21     26.68 o 
   4  12   9      404.06      339.82     66.69 o 
  -7  13   9     3253.02     3188.38    108.18 o 
  -5  13   9      801.07      879.23    175.98 o 
  -3  13   9        6.06       28.07     33.50 o 
  -1  13   9     2738.23     2618.54    118.74 o 
   1  13   9      587.11      469.05     96.99 o 
  -4  14   9       41.90       41.14     37.13 o 
  -2  14   9      369.64      331.94     78.95 o 
 -14   0  10       30.70       86.67     74.12 o 
 -12   0  10      424.16      389.27    120.12 o 
 -10   0  10     1074.19      859.33    194.55 o 
  -8   0  10    10827.97    11372.81    244.79 o 
  -6   0  10       17.18       22.97     28.22 o 
  -4   0  10     3648.40     3167.45    114.08 o 
  -2   0  10       74.54       98.26     39.33 o 
   0   0  10     3130.96     3246.77    107.92 o 
   2   0  10      272.58      217.70     56.76 o 
   4   0  10      865.49      984.45    110.98 o 
   6   0  10     1066.84     1299.04    229.93 o 
   8   0  10     1000.24      820.36    272.45 o 
 -15   1  10     1053.87      985.94    109.31 o 
 -13   1  10      449.89      483.70     92.34 o 
 -11   1  10      156.13      207.34     52.28 o 
  -9   1  10    12859.32    12271.62    286.65 o 
  -7   1  10     3191.37     3391.01     74.56 o 
  -5   1  10      853.16      849.88     49.31 o 
  -3   1  10     2326.27     2250.44     59.64 o 
  -1   1  10     1808.56     1853.67     52.69 o 
   1   1  10     7069.32     7440.32    207.49 o 
   3   1  10     1145.00     1171.42     45.93 o 
   5   1  10      385.11      386.54     58.69 o 
   7   1  10     3410.90     3142.64    173.71 o 
   9   1  10      185.64       82.44     34.77 o 
 -14   2  10     1512.77     1583.52     72.70 o 
 -12   2  10      275.94      318.09     68.08 o 
 -10   2  10      176.54      263.32     58.17 o 
  -8   2  10      113.42       93.78     20.34 o 
  -6   2  10     3414.09     3506.80     84.02 o 
  -4   2  10     1049.81      978.61     46.06 o 
  -2   2  10      651.46      689.02     88.41 o 
   0   2  10      772.67      774.95     49.53 o 
   2   2  10      974.54      966.40     70.50 o 
   4   2  10       45.11       55.34     27.02 o 
   6   2  10      524.60      484.69     64.19 o 
   8   2  10      282.70      227.78     60.97 o 
 -15   3  10      613.16      452.99    108.73 o 
 -13   3  10      139.94       98.00     41.30 o 
 -11   3  10        5.49        5.91     43.38 o 
  -9   3  10      235.86      174.64     30.00 o 
  -7   3  10      610.15      688.38     48.05 o 
  -5   3  10       36.34       40.96     20.29 o 
  -3   3  10      122.20      165.02     27.74 o 
  -1   3  10      227.96      169.01     37.57 o 
   1   3  10      391.87      257.15     47.55 o 
   3   3  10      769.67      803.95     60.80 o 
   5   3  10       60.84      104.61     22.03 o 
   7   3  10      911.66      845.53     73.21 o 
   9   3  10      212.03      199.58     42.78 o 
 -14   4  10      676.48      756.33    198.19 o 
 -12   4  10      966.49     1065.78     91.18 o 
 -10   4  10     2239.82     2153.25     68.43 o 
  -8   4  10      891.96      873.60     51.62 o 
  -6   4  10      812.88      424.67    147.66 o 
  -4   4  10      780.46      683.32    102.32 o 
  -2   4  10     7011.90     7407.93    120.54 o 
   0   4  10       64.66       51.03     18.24 o 
   2   4  10     1840.56     1899.49     76.58 o 
   4   4  10       20.98       -2.33     32.00 o 
   6   4  10      220.27      233.30     43.54 o 
   8   4  10      771.07      664.42     87.48 o 
 -13   5  10     2379.36     2499.91     93.83 o 
 -11   5  10     3989.90     4082.92    110.40 o 
  -9   5  10     3407.01     3399.10    109.81 o 
  -7   5  10      107.40      117.02     23.73 o 
  -5   5  10     4624.35     4844.82    124.12 o 
  -3   5  10     3738.89     3776.65     79.60 o 
  -1   5  10     8978.72     9492.38    161.24 o 
   1   5  10     5086.79     5403.70    122.44 o 
   3   5  10     1695.13     1871.07     92.61 o 
   5   5  10      150.89      138.37     33.78 o 
   7   5  10     2365.16     2473.54     99.96 o 
 -14   6  10     2231.80     2262.05    132.43 o 
 -12   6  10     1870.80     1907.27     86.25 o 
 -10   6  10     2560.94     2587.69    124.85 o 
  -8   6  10     2732.09     2735.37     96.72 o 
  -6   6  10       28.99       27.54     12.58 o 
  -4   6  10     1189.03     1299.20     57.09 o 
  -2   6  10     7866.13     8069.75    142.46 o 
   0   6  10     1665.46     1499.67     78.75 o 
   2   6  10     2688.31     3037.92    304.51 o 
   4   6  10      327.19      321.23     54.76 o 
   6   6  10     3217.61     3528.42    133.48 o 
   8   6  10      787.11      696.43    100.80 o 
 -13   7  10      809.32      782.37    205.80 o 
 -11   7  10      662.09      660.91    106.46 o 
  -9   7  10     2106.57     2260.20     65.27 o 
  -7   7  10      686.31      745.60     56.30 o 
  -5   7  10       65.59      103.35     24.19 o 
  -3   7  10     3531.93     3514.62    140.59 o 
  -1   7  10      799.41      871.37    107.38 o 
   1   7  10       29.40       32.90     23.96 o 
   3   7  10      226.17      238.97     46.01 o 
   5   7  10     1227.65     1103.44    110.72 o 
   7   7  10      310.09      317.46     54.60 o 
 -12   8  10      130.29      118.36     43.27 o 
 -10   8  10      590.81      672.13     48.49 o 
  -8   8  10      292.23      279.39     44.80 o 
  -6   8  10       80.34       93.03     33.33 o 
  -4   8  10     2879.41     2715.14     90.08 o 
  -2   8  10       54.25       68.74     23.81 o 
   0   8  10      403.07      353.78     67.00 o 
   2   8  10     2312.41     2232.17    102.13 o 
   4   8  10      198.53      148.18     38.62 o 
   6   8  10        1.91       52.09     32.97 o 
 -11   9  10      289.68      193.35     57.49 o 
  -9   9  10       27.50       16.79     26.41 o 
  -7   9  10       21.59       35.27     22.24 o 
  -5   9  10      402.06      460.48     78.36 o 
  -3   9  10      308.98      218.35     53.32 o 
  -1   9  10      275.60      256.90     56.90 o 
   1   9  10       69.60       39.06     38.75 o 
   3   9  10        0.34       16.67     35.29 o 
   5   9  10       19.52       42.45     29.31 o 
 -10  10  10      206.63      185.50     61.24 o 
  -8  10  10     4003.63     3777.50     75.11 o 
  -6  10  10      445.72      549.14     87.18 o 
  -4  10  10       66.91       65.85     28.49 o 
  -2  10  10     1346.60     1293.07    213.07 o 
   0  10  10     1234.58      988.90    140.71 o 
   2  10  10      191.62      170.66     38.50 o 
   4  10  10      119.07      133.80     62.21 o 
  -9  11  10       41.79       36.29     28.58 o 
  -7  11  10     3223.86     3416.60     72.28 o 
  -5  11  10     4068.34     4208.60    128.90 o 
  -3  11  10      328.57      413.68     57.25 o 
  -1  11  10      271.99      271.78     52.83 o 
   1  11  10       75.91       -8.72     30.80 o 
   3  11  10      729.48      706.61    102.86 o 
  -6  12  10     3624.09     3406.30    190.70 o 
  -4  12  10     1371.27     1489.29    204.57 o 
  -2  12  10     2305.16     2123.22    107.92 o 
   0  12  10     1019.04     1122.82    171.46 o 
   2  12  10     2229.51     2231.38    161.40 o 
  -3  13  10       19.87       49.94     30.69 o 
 -13   1  11       57.35       44.22     34.39 o 
 -11   1  11       23.39       36.88     30.81 o 
  -9   1  11       55.58       92.55     25.38 o 
  -7   1  11      591.15      565.82     75.55 o 
  -5   1  11     4900.28     5092.79    129.44 o 
  -3   1  11       85.12       67.96     24.01 o 
  -1   1  11      235.53      209.96     29.62 o 
   1   1  11      414.04      387.42     50.14 o 
   3   1  11      475.21      490.63     68.13 o 
   5   1  11        4.05       38.84     32.55 o 
   7   1  11       87.57       60.09     40.60 o 
 -14   2  11     1504.10     1599.32     74.05 o 
 -12   2  11      523.68      517.75    100.06 o 
 -10   2  11      629.80      517.65    128.88 o 
  -8   2  11       57.13       56.38     21.85 o 
  -6   2  11    13283.96    13779.60    210.02 o 
  -4   2  11      492.02      476.19     71.38 o 
  -2   2  11     4203.02     4491.12    106.73 o 
   0   2  11      663.06      567.78     81.35 o 
   2   2  11      291.66      373.84     54.90 o 
   4   2  11      780.49      644.66    111.01 o 
   6   2  11      340.48      367.80     71.13 o 
 -13   3  11     3029.82     3283.16    146.61 o 
 -11   3  11     2009.25     2270.72    129.00 o 
  -9   3  11     2601.06     2650.62     92.50 o 
  -7   3  11      947.94     1024.62     67.24 o 
  -5   3  11    10262.37    10830.66    172.52 o 
  -3   3  11      907.42      948.02     80.41 o 
  -1   3  11      353.61      349.54     57.35 o 
   1   3  11     3461.24     3734.03     99.74 o 
   3   3  11     4420.59     4182.07    100.05 o 
   5   3  11     2043.97     2052.43    481.95 o 
   7   3  11       81.06       51.46     31.62 o 
 -12   4  11     2731.79     2573.69     90.29 o 
 -10   4  11      699.55      732.44    134.38 o 
  -8   4  11      616.95      591.01     79.77 o 
  -6   4  11     1187.93     1107.73    188.19 o 
  -4   4  11      846.66      858.15     56.98 o 
  -2   4  11     2743.25     2909.13    104.57 o 
   0   4  11     2347.58     2321.40     74.76 o 
   2   4  11      205.47      181.88     50.00 o 
   4   4  11     4739.53     4864.10    164.36 o 
   6   4  11       28.99       43.07     35.42 o 
 -13   5  11     1380.54     1425.37    112.65 o 
 -11   5  11     1526.97     1316.38    257.17 o 
  -9   5  11        3.28       32.46     21.63 o 
  -7   5  11      170.33      128.22     25.05 o 
  -5   5  11      263.82      237.13     32.28 o 
  -3   5  11     3260.91     3422.60    102.36 o 
  -1   5  11      206.40      257.60     38.06 o 
   1   5  11       32.74       55.67     26.46 o 
   3   5  11     2269.30     2153.06     84.13 o 
   5   5  11        3.98       19.78     24.43 o 
 -12   6  11      291.73      360.46     86.82 o 
 -10   6  11      156.51      143.85     43.66 o 
  -8   6  11      168.01      152.44     32.43 o 
  -6   6  11     1366.32     1226.67     50.37 o 
  -4   6  11       80.23       73.66     26.49 o 
  -2   6  11     2591.04     2560.25     93.53 o 
   0   6  11      160.91      151.13     36.57 o 
   2   6  11       15.89       88.79     37.82 o 
   4   6  11      962.57      701.59     97.64 o 
   6   6  11        5.50       12.22     31.43 o 
 -11   7  11      493.29      579.36    139.91 o 
  -9   7  11      401.22      426.61     68.53 o 
  -7   7  11      657.20      577.42    102.96 o 
  -5   7  11       66.54       60.97     22.97 o 
  -3   7  11     4678.21     4921.87    158.30 o 
  -1   7  11     1173.31     1131.15    165.94 o 
   1   7  11      858.18      765.87    119.46 o 
   3   7  11       48.72       96.86     31.13 o 
   5   7  11     1472.16     1316.70     77.71 o 
 -10   8  11     2517.22     2488.51    175.25 o 
  -8   8  11      526.99      595.27     84.71 o 
  -6   8  11     1266.68     1144.37    137.19 o 
  -4   8  11      218.91      273.07     48.58 o 
  -2   8  11      274.20      156.22     47.23 o 
   0   8  11      372.31      444.17     75.61 o 
   2   8  11     1253.15     1269.13    164.33 o 
   4   8  11      781.47      730.44    129.61 o 
  -9   9  11     1596.58     2023.17     94.71 o 
  -7   9  11     3680.04     3863.13     83.62 o 
  -5   9  11     1265.23     1145.88    199.42 o 
  -3   9  11     3773.15     3727.22    173.69 o 
  -1   9  11     3091.39     3351.20    144.64 o 
   1   9  11      727.50      689.51    122.79 o 
   3   9  11       44.96       72.69     27.10 o 
  -8  10  11     1662.88     1786.27    146.45 o 
  -6  10  11       10.99       47.11     23.17 o 
  -4  10  11     2897.48     3151.54    113.14 o 
  -2  10  11       56.23       61.35     40.94 o 
   0  10  11      314.68      269.12     40.70 o 
   2  10  11     1710.25     1723.24     84.22 o 
  -7  11  11       27.01       13.56     25.90 o 
  -5  11  11      498.40      287.34     70.77 o 
  -3  11  11      902.56      820.73    143.25 o 
  -1  11  11      753.06      562.75    116.97 o 
 -12   0  12     1730.92     2039.49    221.58 o 
 -10   0  12     1142.09     1113.30    303.44 o 
  -8   0  12     3136.77     3770.58    115.19 o 
  -6   0  12       24.46       58.59     25.48 o 
  -4   0  12     5951.23     6137.40    139.99 o 
  -2   0  12     4570.68     4501.73    113.63 o 
   0   0  12       27.08       11.59     38.10 o 
   2   0  12       81.81       40.06     65.09 o 
   4   0  12       89.50       68.45     51.93 o 
   6   0  12       50.62       80.69     57.21 o 
 -13   1  12     1020.18      700.69    167.32 o 
 -11   1  12      900.20      980.85    184.86 o 
  -9   1  12     1553.24     1850.11     91.75 o 
  -7   1  12     7033.61     7429.80    107.15 o 
  -5   1  12     2617.49     2779.29     74.27 o 
  -3   1  12     6186.36     6692.35    115.35 o 
  -1   1  12       12.60       38.44     19.87 o 
   1   1  12     3441.48     3388.09    110.43 o 
   3   1  12     1109.21     1027.48    181.13 o 
   5   1  12      632.09      648.02     98.55 o 
 -12   2  12        9.12       48.07     31.31 o 
 -10   2  12      178.86      221.17     57.44 o 
  -8   2  12       50.92       51.47     20.98 o 
  -6   2  12      135.17       92.89     28.97 o 
  -4   2  12      152.67      146.36     29.96 o 
  -2   2  12     3019.49     2727.70     73.78 o 
   0   2  12      849.74      841.58     86.13 o 
   2   2  12     1114.78     1128.31    157.05 o 
   4   2  12        6.61        0.03     38.68 o 
 -11   3  12      172.49      104.03     44.51 o 
  -9   3  12      499.91      423.04     70.26 o 
  -7   3  12      126.37       98.51     24.56 o 
  -5   3  12       85.13       72.11     25.67 o 
  -3   3  12     3756.46     3748.79    102.48 o 
  -1   3  12     2107.95     1869.89     81.63 o 
   1   3  12      138.39      169.18     40.31 o 
   3   3  12      321.35      237.59     55.54 o 
   5   3  12      489.33      347.79    105.49 o 
 -12   4  12     1437.33     1411.57     94.30 o 
 -10   4  12      689.25      487.35     98.03 o 
  -8   4  12      406.28      387.09     71.38 o 
  -6   4  12      509.62      461.59     70.15 o 
  -4   4  12       15.99        8.43     28.10 o 
  -2   4  12      400.50      359.19     77.92 o 
   0   4  12     2497.83     2516.12     99.41 o 
   2   4  12       90.24       92.91     38.22 o 
   4   4  12      105.75      127.91     50.72 o 
 -11   5  12      859.92      848.09    192.17 o 
  -9   5  12     1495.84     1458.73     72.28 o 
  -7   5  12      645.99      536.76     92.33 o 
  -5   5  12     1500.78     1130.91     58.95 o 
  -3   5  12     2720.36     2686.71    624.59 o 
  -1   5  12     3674.58     3590.41     99.87 o 
   1   5  12      522.63      345.92     72.66 o 
   3   5  12      124.56      121.41     41.11 o 
 -10   6  12     2265.65     2132.20    138.21 o 
  -8   6  12     1287.38     1144.61     57.08 o 
  -6   6  12       40.24       55.19     23.33 o 
  -4   6  12      131.42       70.42     30.15 o 
  -2   6  12      924.60      522.98    217.45 o 
   0   6  12     1798.98     1942.69    104.48 o 
   2   6  12      453.66      415.77     65.65 o 
   4   6  12      199.93      175.89     47.72 o 
  -9   7  12     3637.93     3577.25    155.11 o 
  -7   7  12      668.65      592.86    108.65 o 
  -5   7  12      471.38      380.35     81.58 o 
  -3   7  12     1418.34     1564.12    103.92 o 
  -1   7  12     2157.77     2259.28     85.72 o 
   1   7  12     1857.54     1767.14    562.27 o 
   3   7  12      715.19      634.74    124.97 o 
  -8   8  12     1428.87     1164.25    181.24 o 
  -6   8  12       32.13      106.23     42.71 o 
  -4   8  12      858.02      755.35    111.62 o 
  -2   8  12     2676.22     2915.37     74.97 o 
   0   8  12      631.74      583.99     92.76 o 
   2   8  12      673.41      670.38    118.76 o 
  -7   9  12       20.77       43.35     29.34 o 
  -5   9  12        3.18        6.68     37.21 o 
  -3   9  12     1148.82      890.22    164.22 o 
  -1   9  12       28.20       45.96     18.23 o 
  -4  10  12     1564.68     1475.84     94.59 o 
 -11   1  13      489.63      522.09     97.85 o 
  -9   1  13      730.44      773.04    118.19 o 
  -7   1  13     3381.78     3296.35    104.80 o 
  -5   1  13     1306.82     1446.93     83.85 o 
  -3   1  13      655.50      671.50    100.92 o 
  -1   1  13     1077.08     1013.36    188.40 o 
   1   1  13      121.07      105.70     46.45 o 
   3   1  13      369.71      404.05     85.90 o 
 -10   2  13     1447.14     1248.71     85.69 o 
  -8   2  13      845.20      792.02    165.40 o 
  -6   2  13     2590.58     2727.94    177.18 o 
  -4   2  13     2564.59     2757.73    106.58 o 
  -2   2  13       43.92       52.58     27.74 o 
   0   2  13     2041.44     1885.34    107.47 o 
   2   2  13      848.87      659.77    159.01 o 
  -9   3  13      797.50     1039.70    133.82 o 
  -7   3  13      620.91      522.04     91.00 o 
  -5   3  13     2842.60     3024.29    111.56 o 
  -3   3  13       22.69       24.29     23.54 o 
  -1   3  13      221.47      236.95     40.83 o 
   1   3  13      253.55      272.37     45.91 o 
   3   3  13     1296.32     1024.17    176.60 o 
 -10   4  13      584.72      499.41    103.12 o 
  -8   4  13      106.46      101.43     41.41 o 
  -6   4  13       37.62       93.99     30.90 o 
  -4   4  13     4489.43     4719.69    224.07 o 
  -2   4  13      892.28      626.30     80.76 o 
   0   4  13     3310.98     3238.32     82.64 o 
   2   4  13      920.38      851.69    133.87 o 
  -9   5  13        3.69       42.81     38.51 o 
  -7   5  13      159.80      161.12     52.99 o 
  -5   5  13       88.78       93.81     24.75 o 
  -3   5  13      205.88      256.56     61.33 o 
  -1   5  13       95.68       61.07     27.64 o 
   1   5  13       16.43       18.94     23.88 o 
  -8   6  13       39.81       16.04     51.49 o 
  -6   6  13        0.51       34.82     31.98 o 
  -4   6  13     1121.19     1186.70     91.23 o 
  -2   6  13     2502.37     2181.66    105.51 o 
   0   6  13      755.94      507.85    106.96 o 
  -7   7  13     1030.29     1095.63     80.62 o 
  -5   7  13      292.46      222.26     55.74 o 
  -3   7  13      360.78      337.85     46.98 o 
  -1   7  13      845.06      881.20    129.24 o 
  -8   0  14     1101.80     1295.01    154.10 o 
  -6   0  14      515.82      543.55    121.58 o 
  -4   0  14     1479.30     1150.44    314.76 o 
  -2   0  14      458.65      497.09    130.79 o 
   0   0  14      804.38      777.39    152.95 o 
  -7   1  14      754.86      613.93    126.14 o 
  -5   1  14     1396.36     1520.99    111.73 o 
  -3   1  14     4056.57     3942.85    156.68 o 
  -1   1  14     2472.17     2568.90    124.36 o 
  -6   2  14       48.16       54.12     31.96 o 
  -4   2  14      198.92      142.35     38.25 o 
  -2   2  14      164.24      114.72     38.18 o 
  -7   3  14       31.17       49.14     28.98 o 
  -5   3  14        0.31       57.43     25.98 o 
  -3   3  14      410.26      306.69     57.30 o 
  -1   3  14       36.07       73.81     36.14 o 
  -6   4  14      182.62       94.17     36.74 o 
  -4   4  14       94.09       95.66     42.86 o 
                                                 
